# Supplementary material for: Single-cell characterization of neovascularization using hiPSC-derived endothelial cells in a 3D microenvironment
Source: Stem Cell Reports. 2023 Sep 14;18(10):1972–86. doi: 10.1016/j.stemcr.2023.08.008 (PMC10656300; doi:10.1016/j.stemcr.2023.08.008)
Supplement: Table S4. The table contains the differentially expressed genes for the cell clusters found in single cell transcriptome analysis of the main figures [file mmc2.xlsx]

## Sheet: Cluster DEGs Fig. 1
pluripotent	mesoderm	mural	endothelial progenitors	endoderm
POU5F1	CRABP2	COL3A1	GNG11	SPINT2
L1TD1	HAS2	TPM1	FLT1	S100A10
MGST1	RPS18	LUM	ESAM	APOA1
TERF1	RPL18	SEPT7	EFNB2	APOE
PTMA	RPS3	COL1A1	TMSB10	APOC1
DPPA4	RPL29	SPARC	PLK2	FN1
DNMT3B	APLNR	MDK	TFPI	EPCAM
SFRP2	RPL36	ATP2B1	MEF2C	APOA2
POLR3G	RPL26	PLAT	FKBP1A	APOM
HSPE1	RPS8	CALD1	EGFL7	PCBD1
SCGB3A2	RPS10	MEST	CALCRL	MPC2
PEBP1	RPS28	ANK3	ITM2B	FTL
SOX2	RPL39	RHOBTB3	LMO2	KRT19
SEPHS1	RPL13	SVIL	RAMP2	IGFBP6
TDGF1	RPS2	CST3	IGFBP4	CST3
USP44	RPL18A	VIM	KDR	ODC1
CLDN6	RPS15A	TMEM141	ADGRL4	PTGR1
PLAAT3	RPS14	B2M	LIMS1	PRDX6
UQCRH	MSX1	COL6A3	CDH5	APOB
EPCAM	RPS15	BAMBI	ARHGAP29	MTTP
CRABP1	RPL28	DCN	HLA-E	S100A11
AK4	RPS19	COL1A2	MMRN2	LGALS2
RPS27A	RPS27	PEG10	IGFBP2	KDELR2
DMKN	RPL10	ATP5F1E	MYL12A	S100A16
SPINT2	RPL32	COL6A1	ITGB1	GPC3
RARRES2	RPL3	KRT8	CLIC1	P4HB
CD24	RPS9	APOE	SPTBN1	TMED9
UGP2	RPS23	CPE	MECOM	CALD1
H2AFZ	CCNB1IP1	HAND1	LIMCH1	DPP4
PMAIP1	RPLP1	QPRT	MSN	FGB
TUBB2B	RPS21	PRRX1	PRCP	VTN
SEMA6A	RPL12	FN1	SEC14L1	DMKN
RAN	HNRNPA1	TIMP1	RHOC	ACAA1
RPS24	RPL41	FAM114A1	MARCKS	MGST2
NANOG	RPLP0	FBLN1	PECAM1	GSTA2
RANBP1	RPL11	MAB21L2	CALM1	ANXA2
PSIP1	RACK1	CD99	HSPG2	LGALS3
RPL23	RPL7A	PON2	GSN	ATP1B1
CYCS	RPL14	ITGA1	ETS1	VCAN
HMGA1	HAND1	LAPTM4A	PRSS23	S100A13
RPL12	BMP4	ALDH2	WWTR1	TTR
LIN28A	FAM89A	TNNI1	SLC9A3R2	PRDX4
C9orf135	RPS29	DOK4	CCDC85B	AK4
C1QBP	RPS25	CCDC80	UBE2J1	SSR3
SET	EEF1A1	DLK1	ECSCR	B4GALT4
HMGB3	RPL9	RGS5	NUDT4	DSP
DBI	RPL4	SLC9A3R1	GNAS	TMEM141
NME1	RPL5	TPT1	TJP1	GAMT
RPS13	RPL8	GUCY1A1	MYCT1	SPATS2L
CNMD	RPL24	COL5A1	IFI16	FAM177A1
SNRPF	RPS12	CPED1	CSTB	PRDX1
GABRB3	SERPINE2	PPIB	LDB2	GSTO1
RPL24	RPS13	IGF2	ARGLU1	AFP
SLIRP	PKM	KCTD12	ID3	TTC3
PTPRZ1	CNTNAP2	TCF21	KIF5B	ASPH
OCIAD2	FABP5	GPRC5C	CD40	TXN
NDUFAB1	AC004086.1	CDH11	CD81	B4GALT1
FAM136A	RPL19	DSG2	GJA4	ETFB
SS18L2	RPL15	CREG1	LAPTM4B	CTSB
TMSB4X	RPS3A	COL5A2	RAP1B	HDHD3
TSTD1	RPL30	BST2	AFAP1L1	SERPINE2
GGCT	FBN2	HOXB2	RASGRP3	PLA2G12B
CDH1	RPS7	TSHZ2	SELENOW	MFGE8
PDPN	RPL36A	RELN	AP2S1	SURF4
SSBP1	RPS24	CALU	BRI3	PRR13
LSM3	RPS6	PHPT1	RASIP1	LAMB1
CBR1	RPL22	IFI27L2	UNC5B	RAB25
RBM47	CDH11	EMP3	A2M	GOLM1
PHC1	RSL24D1	ITGA8	SHANK3	CLDN7
JARID2	BAMBI	H3F3B	FAM107B	CSTB
EEF1B2	ANP32B	EID1	TIE1	CD99
SNRPD1	RPS5	TGFBI	RDX	SMLR1
COX7C	NACA	ENDOD1	GNAI2	FLRT2
ZIC2	SLC25A6	PLD3	CD99	CAMK2D
SRSF7	PRTG	KRT18	JAM3	XBP1
MRPL11	RPL35	IFITM3	RALB	PKIB
HSPD1	RPL34	DSC2	MAGED2	AMOT
SNRPE	RPSA	CNTN4	PLVAP	FOXA2
TCEA1	TOMM20	TGFB2	KLF6	CUBN
RPL39L	DNAJC15	TMEM98	GNAI1	DERA
RND2	RPL35A	CD164	GMFG	ARSE
DUT	WNT5A	ATP1B1	MARCKSL1	GSTA1
HELLS	COLEC12	LURAP1L	MAP4K4	PITX2
EEF1E1	MSX2	CALR	POMP	RBM47
CDK2AP1	RPS27A	HAND2	TSPAN13	ETFA
TOMM7	ALPK2	NTRK2	ATP5F1E	PEBP1
RPS12	APOC1	BMP5	TSC22D1	SELENOP
PGAM1	HSP90AB1	GPX8	FILIP1	FABP1
GRID2	NAP1L1	FLRT2	CFL1	OSTC
RPS23	NPM1	IGDCC3	DEPTOR	CAMK2N1
KAT7	TMEM256	TTC3	PTPRE	ECI1
SRSF2	FTH1	RSPO3	S100A11	GSN
LSM5	RPLP2	AFAP1L2	YES1	ALDH1A1
SNRPN	KRT19	PCDH7	NPDC1	UQCR11
GCSH	NTS	DACT3	SOX7	SHTN1
VASH2	CENPV	KDELR2	CD63	NEDD4L
B3GNT7	LGR5	CDK6	OST4	YIF1A
RPL21	PFN2	ACTA2	MYO6	FGFR4
CKB	FADS1	SDC2	SOX18	GSTP1
ENY2	TBX3	RUNX1T1	SH3BGRL3	OCLN
RPL35A	RPL13A	KRT19	TPM3	HNF4A
PARP1	TKT	RAB34	WASF2	DHRS3
RPS3A	SCD	SEMA5A	DLL4	IMPAD1
EIF1AX	RPL7	BNIP3L	PAM	STXBP6
MT1X	CFC1	SARAF	ARPC5	TOMM7
NDUFS5	EIF4B	GNG5	WSB1	PTPRF
RPS20	RHOBTB3	FLRT3	TACC1	CRYM
PRDX1	MESP1	C1orf21	UBC	SEC31A
MT-ND2	CENPH	ECI2	EMCN	EEF1B2
RPL36AL	ASNS	S100A13	ARPC2	CDX2
DPYSL3	RPS16	TMEM88	TMEM255B	APLP2
COA4	FOXH1	S100A11	EFNA1	CNPY2
ATP5PD	MIXL1	DDR2	IPO11	EIF6
RPL30	RPL23A	NID2	ERG	ADD3
PPA1	P3H2	RERG	DIPK1B	CDH2
ENSA	NKD1	MMP2	BCAP29	NEU1
CKS2	RPL37	ANXA1	SOX17	DST
ESRP1	HS3ST3A1	MEIS3	ARPC3	C12orf75
MRPL20	EIF2S3	TSPAN5	GUK1	ZFP36L2
BOLA3	TMEM185A	KCNIP4	DDX5	TMEM144
SUMO2	ADRA2C	MTPN	CEMIP2	ABCA1
HMGB1	BMPER	ID2	PTPRB	ANXA3
MAL2	CCDC34	ZNF503	HYAL2	SLC39A5
ETV4	OAZ1	DSC3	LXN	HPN
AASS	CGNL1	FAM110B	MYL6	PCYT2
RPL7	RPL10A	MAGED1	CAP1	SERP1
RPA3	GAPDH	METTL7A	SLC2A3	BNIP3
SNRPG	GPX4	CDK4	CDC42	PERP
DDX21	EIF3E	SLC25A3	DAB2	SEC61G
RPL11	WLS	SEPT11	ARPC1B	SPINT1
RPL27	EEF1D	ODC1	MYH9	STX3
CARHSP1	CCT4	PRDX6	ADD3	AIMP1
CEBPZ	DLL3	COL6A2	BTG1	CANX
ZNF770	HAPLN1	TECRL	FLI1	GLRX5
POLR3K	H2AFY2	CHD9	PLXND1	FILIP1L
RPL8	COA1	CD63	CXCR4	RPS6KA3
LSM6	PRKDC	SOX6	LPAR6	VIL1
MLEC	SP5	ATP10D	HEY1	PPIB
SYT1	ACYP1	PPDPF	CCNY	NIT2
ANP32E	EIF3L	SLIT3	VIM	SAT1
HNRNPAB	FAU	S100A10	TSPAN18	C11orf24
RPL27A	ARL4C	DCTN3	FYN	TXNRD1
RPS25	ENO1	LYPD6	FDX1	CD63
RPL22L1	PABPC1	SERPINB9	ZEB1	PDZK1
NOP56	TYMS	COL4A5	CREM	MYOF
CENPV	UQCRH	ADAMTS9	CRIM1	ALDH2
DHCR24	TUBB2A	CIRBP	STC1	SERPINA1
NLGN4X	EEF2	TPM2	TCF4	KRT8
TRIML2	IMPDH2	CAMK2N1	PLEKHG1	UACA
MRPL18	EIF3F	MZT2B	SERF2	PPFIBP2
ERBB2	LDHB	GNAS	ELK3	FGA
CDCA7L	GADD45A	ZEB2	TEK	GSTK1
UTF1	BSG	LIX1	CPNE2	CALM3
WFDC2	PYCR1	TWIST1	TCEAL9	HINT1
GAL	CKS1B	PPIC	APP	PATJ
HNRNPC	LIPG	LSAMP	MYL12B	AKR1D1
RPL10A	TNNT1	NPNT	PLAGL1	PCDH7
NDUFA4	NOP53	RHOU	GRN	SULF2
JPT1	HMGA1	NUCB2	GABARAPL2	FLRT3
RCC2	SNRPD2	MGST3	SELENOP	SYAP1
POP7	RPL17	FKBP10	ATOX1	PEPD
DCUN1D5	CCT8	PTN	MT-CO1	DAG1
UBE2T	DACT1	SHISA3	VAMP5	PIN4
IMPA2	SHISAL2B	IL6ST	SERPINH1	RER1
KIF21A	SHMT2	UBC	DEGS1	MPP6
NASP	PCLAF	TSPAN12	F2R	ALDH6A1
TRMT112	LHX1	OSTC	DOCK4	DNPH1
IMP3	HSPD1	TNC	IER2	ATP1A1
RPS7	FXR1	GPC6	MEIS2	LCP1
AKIRIN1	HNRNPA1P48	PDGFRA	CTNNB1	GCHFR
CXADR	CNTFR	ITGAV	CD34	FOLR1
CKS1B	PHGDH	MEIS2	MAST4	COX4I1
TMA7	MYL4	C4orf48	IDH2	GLUD1
FGFBP3	NDUFA6	PSMD8	SNRK	SPTSSB
RPL41	LEF1	PDIA6	AKAP13	DIAPH1
NMU	PSAT1	ANGPT2	USP31	NT5DC1
RBPMS2	CYP27A1	FXYD6	CAVIN1	TXNDC17
EEF1A1	RPS17	RBMS3	TLE5	PSAP
GPATCH4	RPL27	SFRP1	RHOJ	CIB1
CLDN7	PCBP2	RGS13	ARHGEF12	ZDHHC9
ABRACL	ITGB3BP	CSRP2	C12orf57	DNAJC22
FABP5	RESF1	SLIT2	VGLL4	ACAA2
APRT	TAF1D	SRSF8	CDK17	CHCHD10
RRAS2	POTEC	PCDH18	ROBO1	FGG
CENPW	SEC11A	SYNGR1	PNP	RPS21
CENPU	COL13A1	MFAP4	RAPGEF5	COBL
ATP5MC1	TOMM7	SERTM2	EVA1B	SPARC
TXNDC17	EOMES	LRP1B	ARMCX3	CRB3
DPY30	EXOSC8	ITGB1	HK1	CIDEB
RPL23A	RPL21	AXL	CLDN5	COPB2
MCM3	RPA3	RPL37A	CD47	HMGCS2
MRS2	FASN	AHNAK	VAV3	UFM1
VSNL1	GLIPR2	KLHDC8B	ACTR2	COPA
SAP18	LAMA1	AKAP12	MYDGF	UGDH
SUMO1	EEF1B2	COL4A6	UTRN	ERRFI1
MIS18A	FTL	PBX3	LIFR	NFE2L2
COX5A	SNAI2	EMP2	ATP6V0E1	TSPAN3
NPM3	RPS11	LOXL1	ELF1	ETHE1
MRPL51	RPS4X	ARL4D	QKI	FBXO2
BTF3	CCNG1	BASP1	TPM4	COL2A1
NCL	EIF3H	BNC2	JAK1	DHRS11
RPSA	FUOM	TMEM59	MGST2	SLC7A7
CEBPZOS	ESD	MXRA7	CMTM3	SEC11C
MDN1	NXN	KIFAP3	B2M	AHCYL1
FAM162A	ISL1	VEGFB	PTP4A3	EFHD1
RPL13A	RPL38	BMERB1	DST	SND1
PAICS	BIRC5	PTPRD	RASL10A	REEP6
RPS6	LIX1	ITM2C	TGFBR3	MRPS26
ATP5MC3	JCAD	EEF1D	MAP1LC3B	TMEM123
CHCHD1	RPL31	ADAMTS6	NID1	SNX5
NFE2L3	PSTPIP2	FKBP7	MTRF1L	F2
AIF1L	IER3	TMEM263	PXDN	ARF4
CASP3	CCNI	LY6E	ITGA5	MLEC
SKIL	CDH2	TMEM45A	CD9	SERF2
RPS16	NPC2	ACADVL	SCARF1	MIA2
PCNA	IPO5	FBN1	ADAM10	TPD52L1
HTATIP2	FBLN1	DAD1	RSRP1	PKDCC
MRPL3	PTK7	SNX3	RALA	APOC3
NKX1-2	COL18A1	LMAN1	ACTB	TCAF1
GLDC	ALDH2	PKDCC	DDAH2	FAM114A1
TIMM13	PDGFRA	ERCC1	PDE4B	RPS10
ASRGL1	PRDX1	CRB2	LUZP1	NDUFC2
DNAJC19	MID1IP1	MAGED2	NECAP2	MAGED1
RBPJ	MND1	SEPT6	MMP14	PKP2
NACA	GATA6	TENM4	KLF2	MYO5B
EPHA1	ARL2	SUB1	CCDC50	FOXA1
MRPL34	TMSB15A	TLN2	ATP6V0B	GFER
RPL32	LGALS1	PAPPA	SPTAN1	LY6E
RPL31	COX7A2L	PHLDA1	TMEM50A	STEAP1
DEK	ZIC3	AHCY	RB1	FOXP1
TIMM8A	MTHFD1L	REN	CNN3	GOLGA4
PDGFA	MXRA8	KRT10	RAB5C	EBP
NUDT1	TRDN	KDELR1	NDUFA12	HOOK2
TRIM71	C1orf61	SELENOM	CDC42EP3	F10
CNIH4	POLR1D	CREB3L2	RAPH1	GHITM
SRSF3	BRD7	FTL	SMIM12	EPHX2
IRX2	VRTN	NME4	BCL6B	AHNAK
TPI1	DDIT4	AMIGO2	SRGAP1	VEGFA
PPP2R2B	NUCKS1	CTSB	PHC2	KDELR1
RAB3B	PDK1	RNF150	DGKH	ATP2B1
PTGES3	TNFRSF11B	GNG12	RAB11A	AKR1B10
RPL22	MTHFD2	GATA4	TMEM65	CHDH
MT-ATP6	SLC39A4	ANXA6	TGFBR2	CLU
SYT6	NRG2	TCF25	ACTR3	FOXA3
DNAJB6	ZNF611	ARL6IP5	TMBIM6	ASGR2
MT-ND1	STEAP1B	COBLL1	CFLAR	TMEM256
CYB5A	PA2G4	IMPAD1	IVNS1ABP	TDP2
PPP1R14B	TRIP10	IGFBP3	ITGA9	ANXA4
GINS2	MALT1	NCAM1	MACF1	C2orf72
TNFRSF12A	SREK1IP1	MYRF	AP1S2	GLDC
ZSCAN10	SPAG16	IKBIP	APOLD1	HMOX1
LYAR	PTTG1	CCDC3	ERBIN	HSPA12A
PABPC1	RNF175	UBE2E3	ACTN4	MT-ND1
PAWR	MT-ND4L	MLLT3	UBE2Q1	GJB1
ADGRV1	YARS	RALY	MTSS1	PRKAB2
TOMM22	TUBB2B	PDCD4	S100A16	SLC35D2
SINHCAF	PAPSS1	BAALC	ICA1	VMP1
ZNF649	GRAP2	ALCAM	BCAP31	HACD1
IDH1	VIM	VCAN	DCBLD1	KYNU
RRS1	LMAN1	LCN1	THSD1	C1orf210
YBX1	HMGB2	EFEMP2	PKIG	SLC39A14
ZFP42	PCK2	PJA2	DOCK9	QDPR
TMEM132B	S100A11	COMMD8	PPP1R18	PGM3
NPM1	EIF3D	PRKCA	SLFN5	CGN
AP1M2	FSCN1	MAP3K1	ZNF428	IHH
PIM2	IARS	NRP2	IFNGR1	DDC
MARVELD3	BTF3	TNFRSF19	PROCR	CMPK1
MT-ND4	WNT3	PGM3	INSR	SDC2
POLE4	TNFSF14	HSPB11	HHEX	BMP2
UBE2C	FZD7	SULF2	RAPGEF2	ERBB3
ADD2	HNRNPH3	P4HA1	TSPAN14	TMBIM6
EMG1	ALKBH7	SYNE1	RTN4	ARHGAP18
FRAT2	HMGB1	ARF4	DUSP5	CDKN1C
MT1F	FLNC	CTSL	SHISA5	DBI
MCM4	CKB	CALM2	TM4SF18	ECHS1
CFAP298	EPHA2	COPB2	GASK1B	LIPG
ATP5IF1	HOXB2	ARHGEF17	PRKAR1A	PBDC1
VSIG10	BCL2L12	CHMP4B	KIAA0355	AQP3
NCBP2AS2	PPFIBP1	PHYHD1	SPAG9	FAM184A
GPM6B	HAX1	LITAF	COL4A1	SRPRB
SCG3	HDDC2	ID4	APLP2	SEC23A
ARMT1	PAICS	GSTM3	HDAC7	PARM1
EXOSC3	TBX6	ING3	RNASE1	PCSK5
CENPX	PTMS	BOC	PEA15	TFG
PIMREG	ATF7IP2	ADAMTS1	NOTCH4	RCHY1
HMGN5	AGL	FREM2	DYSF	GFPT1
KIF5C	APOBEC3G	MORF4L1	CMTM8	RPLP0
DKC1	GMPS	IFITM2	NRP1	SH3YL1
CDC6	DYNC1I1	TP53I11	KTN1	PRDM1
CNBP	CXADR	PDLIM7	YWHAB	HNF1B
LDHB	HLTF	RFTN1	STAT3	FTH1
SCNN1A	IL6	PDGFRB	HPGD	AP1M2
ERH	CCDC113	ASXL3	ARHGDIB	CNKSR2
FAM124A	FAM92A	FAH	KLHL4	MMP1
GLRX5	MRPS21	PDZRN3	PHACTR2	GOLT1A
MSH2	UQCC2	ACKR3	RAB14	ARL1
LDHA	TATDN1	ARL2BP	RAPGEF1	ADI1
CTSC	HLA-A	KIAA1217	TAGLN2	HDLBP
RIDA	CSKMT	MICAL2	ADCY4	CA4
GPR160	DNPH1	RPS27	LEPROT	GLYCTK

## Sheet: Cluster specific DDGs Fig. 2
pluripotent	mesodermal	mural	endothelial progenitors
DPPA4	MAGED2	LIMCH1	FLT1
L1TD1	HAS2	BAMBI	LIMCH1
POLR3G	SIPA1L2	NPM1	MEF2C
TERF1	CDH11	COL3A1	CALCRL
GABRB3	COLEC12	COLEC12	PLK2
PTPRZ1	ALPK2	MYO6	EFNB2
NPM1	BAMBI	CGNL1	DEPTOR
EPCAM	LGR5	MEIS2	TJP1
SEPHS1	UNC5C	ADD3	ARHGAP29
GRID2	DIAPH3	TPM1	ERG
LAPTM4B	APLNR	MGST2	SEPT7
SEMA6A	TTC3	PLAGL1	PTPRE
SYT1	HS3ST3A1	SEPT7	MAGED2
JARID2	LAPTM4B	MAP4K4	AFAP1L1
AK4	PREX1	SVIL	MECOM
RBM47	BMP5	MYCBP2	LDB2
PTMA	PTMA	CD99	RASGRP3
UGP2	CDK6	CALM1	LIMS1
C9orf135	BMPER	CDH11	FLI1
DNMT3B	CREB3L2	CPED1	WWTR1
PLAAT3	CGNL1	SPTBN1	COLEC12
SCGB3A2	UQCRH	RAP1B	FYN
CDH1	NRIP1	LEF1	FILIP1
PDPN	FREM1	PPFIBP1	PTPRB
KIF20B	FAM89A	SSBP2	PLEKHG1
CNMD	NCAM1	LAPTM4B	MYO6
USP44	NPM1	PRTG	SEC14L1
UQCRH	RHOBTB3	MAGED2	MDK
IQGAP2	JCAD	RHOBTB3	CCNY
KIF21A	PHGDH	NCAPG	RGL1
PSAT1	ACTB	RGL1	LAPTM4B
NMU	NKD1	MAML3	SHANK3
TRIM2	KIF26B	MDK	UBE2J1
CALM1	CDK1	COL5A2	JAM3
LIN28A	WNT5A	ERBIN	UTRN
AASS	ACAT2	NRP2	VAV3
AC027237.1	NCAPG	IDH2	RHOJ
MTHFD2	CRABP2	NRP1	RALB
CLSPN	LIX1	DIAPH3	ADAMTS9
RND3	TUBA1B	ATP2B1	TMEM255B
PHGDH	IRS1	TSHZ2	MTSS1
PDGFA	CENPV	UNC5C	ZEB1
ACTB	CFC1	CALD1	PARVA
DBI	KIF11	PHACTR2	GNAI1
CLDN6	HAPLN1	KIF26B	MSN
DUT	MMP2	LPP	PECAM1
SMC4	LAMA1	NR3C1	ERBIN
TRIML2	TBX3	CD164	IFI16
UBE2T	ADRA2C	CDK1	TFPI
POU5F1	DAAM1	SENP7	RASIP1
BASP1	SMC4	SIPA1L2	CDK17
MAL2	CCDC34	NEDD4	MAST4
CENPV	FBLN1	FAM114A1	KIF5B
PDLIM1	DNAJC15	TENM4	DYSF
HMGCS1	PSTPIP2	CAST	PPFIBP1
ACAT2	CKS1B	MEST	GSN
SELENOW	PPFIBP1	LSAMP	SIPA1L2
PMAIP1	CCBE1	PROS1	FGD5
DLGAP5	KRT19	PRRX1	FNBP1
MSMO1	ARHGAP28	CCDC50	TTC3
HMGB3	PRTG	CNTN4	PLAGL1
HMGA1	TYMS	FBLN1	NCKAP5
RPL22L1	LEF1	CD63	TSPAN18
CD24	POTEC	ANK3	TIE1
MT1F	DACT1	BMP5	FAM107B
OCIAD2	DUT	KIF20B	SPTBN1
VCAN	GSTO1	RERG	TGFBR2
DMKN	EPHA4	TCEAL9	CD63
ZIC2	ALDH2	ITGB1	IL6ST
PRDX6	HMGB3	B2M	MAP4K4
FEZ1	PKM	AKAP12	JCAD
PCDH11X	PRDM6	ANTXR2	PRSS23
HIST1H2AC	PLXNA2	TET2	TCF4
CBR1	AURKB	CHRM2	ZSWIM6
PIMREG	CNTFR	GUCY1A1	ETS1
SFRP2	PAPSS1	LYPD6	CDH5
CCNA2	ID2	NDC80	ADGRL4
QPRT	PRDX6	ARID5B	UNC5B
EZR	NDC80	DAAM1	MAML3
UCHL1	UBE2T	AFAP1L2	ELK3
ZFHX4	CDH2	ID2	ICA1
SEMA3A	TLE4	RELN	YES1
PCNA	PDGFRA	LUM	MGST2
PTN	PROX1	ACAT2	EPB41L4A
H2AFX	GATA6	ADAMTS9	TMEM65
MAP2	LIPG	TTC3	WASF1
AURKA	BMP4	ATF6	GNG12
LITAF	GRAP2	NRIP1	CSGALNACT1
CYB5A	ISL1	AURKB	HMGA2
BEX2	LDHA	PCDH7	RBMS1
EPHA7	PRDX1	TOP2A	PDE8A
HMMR	GYPC	NFKB1	A2M
CALB1	ASNS	KLF7	HK1
HIST1H2BJ	COL5A2	PBK	ARHGAP31
SCD	MSX2	PARVA	PLVAP
LDHA	GLIPR2	ITGA1	RIN2
ITGA6	CLSPN	ITGA8	SH2D3C
PRDX1	P3H2	ALCAM	PPP1R13B
UBE2S	MKI67	ACTB	EDIL3
FST	PSAT1	FN1	SASH1
PTTG1	DLL3	ZBTB20	CD99
NODAL	MYOCD	LNPEP	LMO2
NEFL	MTHFD2	RUNX1T1	ADD3
MAD2L1	IDI1	AGPAT3	RAPGEF2
EFNA5	CLGN	FREM1	TCEAL9
CDON	TRDN	GPC6	PPP1R16B
RARRES2	FBN2	MMP2	KIFAP3
KIF14	TNFRSF11B	GNG12	PRKCE
CENPF	SCD	VCAN	RGS3
KNSTRN	NRP1	RBMS1	PTPRM
WFDC2	GTSE1	TECRL	PAM
IDI1	HMGCS1	HMGCS1	EMCN
TPX2	TMOD1	THSD7A	LPP
BIRC5	MSMO1	LURAP1L	SH3GLB1
APCDD1	NUF2	TMEM88	FBXL7
KIF11	RND3	PRKD1	SETBP1
PRXL2A	SPRY4	ALDH2	PLXND1
CKS2	AC027237.1	TSPAN9	THSD1
CDCA8	UBE2S	CREB3L2	IGFBP4
STMN2	BUB1	IL6ST	KLF3
TLE4	KIF20B	COL4A5	HSPG2
CKS1B	CKAP2	CACNA1C	TEK
ITPR2	HMGA1	COL1A2	MYCBP2
CDKN3	COL5A1	MEIS3	VEGFC
KPNA2	TPX2	IRS1	ITGB1
CCDC160	CYB5A	SMC4	ZBTB46
CDH6	PTTG1	KCNIP4	ITSN2
AURKB	DLGAP5	COL4A2	CREM
TRDN	DEPDC1	TPX2	DOCK4
FAM155A	CCNB1	SYNE1	PLCL1
GTSE1	PLPPR5	RBMS3	ITGA9
CLDN10	CKS2	TGFB2	KANK3
MAML2	BIRC5	C1orf21	RAP1B
UCP2	TOP2A	NID2	CFLAR
TOP2A	CCNA2	DDR2	MEIS1
GDF3	BBS9	PCDH17	SLC35G2
MT1H	ASPM	CPE	GDPD5
SGO2	CITED2	GSTO1	BCAP29
NCAPG	CENPF	NUF2	DOCK6
SEMA6D	SHISAL2B	PXDN	ECE1
IRX2	TTN	FNDC3B	RALA
BUB1	CDKN3	ZEB2	PTCHD4
MT1E	CDCA8	CACNG4	SNX3
SPRY4	CENPE	ENDOD1	CALM1
TUBA1B	KIF14	COL4A6	ADAM10
NDC80	SGO2	KLF3	MYCT1
SFRP1	AURKA	PDZRN3	LIFR
CDH2	HMMR	PRICKLE1	NRP1
COL2A1	SERPINE2	RSPO3	KIAA0355
CAP1	ARL6IP1	NTRK2	CD40
RFX4	PTCH1	GTSE1	CRIM1
RIPPLY3	KNSTRN	DOK4	SSH1
SSTR2	TNNT1	ATP10D	MEIS2
HOOK1	OPTN	SDCBP	DOCK9
MT2A	GAD1	CKAP2	COL4A2
LAMA1	RPS27L	PDE3A	RAPGEF1
CKAP2	RDH10	ADAM12	BTBD3
DAAM1	CCDC141	LIX1	HERC1
FAM184A	MYL4	KIF14	RABGAP1
PLK1	DDAH2	SEPT11	ASAP2
SPP1	CCNB2	BNC2	GRK5
DCX	PRXL2A	KIFAP3	RPS6KA2
DEPDC1	GADD45A	SLC24A3	GRB10
TNFRSF1B	CNKSR3	GFOD1	MMRN2
CCNB1	IL6	PEG10	FAM241A
NEFM	PSRC1	GATA4	PEAK1
CNPY1	KPNA2	KCNJ3	BTNL9
DACH1	ART5	RGS13	CAST
ATAD2	NUAK1	HERPUD1	TRIM8
DIAPH3	JDP2	BAALC	CCDC50
MGST3	HTRA1	SNX3	SPTLC2
ANXA3	FOS	MAP3K1	RAPGEF5
GRB10	MIXL1	CLSPN	TACC1
NUF2	FMOD	TRIM8	LRCH1
CCNB2	APOBEC3G	PRKG1	ADGRF5
ZNF521	MLF1	FNIP2	GASK1B
CENPE	PTH1R	GYPC	CPNE2
CLGN	ATAD2	TLE4	KLF7
LHX2	QPRT	PON2	BACE2
THY1	KDM6B	EPHB2	NEDD4
BOC	CNPY1	ATXN1	TGFBR3
FAM171B	PDLIM3	AMOT	B2M
CCDC34	IRX3	MLLT3	IDH2
CDH10	C1orf61	BOC	C20orf194
THBS1	MAD2L1	PLAT	ITM2B
PODXL	DGKI	CDK6	RDX
PKIA	ARL4C	HMGA2	GALNT18
PRTG	EOMES	ARHGEF17	TNFRSF10D
ASPM	HES1	TSPAN5	ROBO1
TYMS	BMP2	ATP1B1	PCDH17
TTC3	PCNA	FLRT2	FMNL3
ID2	NAV2	ECE1	GIMAP8
OPTN	RBM20	EDNRA	HEG1
MT1M	GADD45B	CHRNA7	IFNGR1
ENC1	ADA	DSC3	ZBTB20
EPHA4	TPM2	PGM5	FRMD4B
NAV3	MESP2	EGFR	ATP6V0A1
NRIP1	MYOF	NCAM1	PTPN12
MKI67	PLK1	RNF150	EDEM3
BBS9	AMOTL2	PRKCE	SNRK
CGNL1	PDGFRB	SNCA	VASH1
DDAH2	WNT4	TMOD1	FAM219A
TCEAL7	GYPB	PDCD4	TET2
ARHGAP28	TNFAIP3	PLXNA2	INSR
ASNS	GATA4	TNS1	ANTXR2
MDM2	PMP22	ST6GALNAC3	FNDC3B
PON2	RPL22L1	NOTCH2	SENP7
KCNN2	ARL4D	ADGRA2	RBMS2
LEF1	PDLIM1	SLIT3	MBNL2
PKM	CEP85L	PKP2	CEMIP2
TCN2	DCC	NAV2	CCM2L
UNC5C	ALCAM	SHC2	IQGAP2
WNT5A	PIMREG	TSPAN12	ITGA5
GLIPR2	GYPE	AC027237.1	DLL4
GSTO1	IRX2	EDIL3	SH3PXD2A
CTTNBP2	DBI	BMT2	PPM1F
PPFIBP1	SAMD11	RHOU	PROS1
DNAJC15	ETV2	COL6A3	SUSD6
HS3ST3A1	ITGA5	CCDC80	HDAC7
RSPO3	SPON1	TRANK1	PXDN
FBN2	COL6A1	BIRC5	CCDC85A
ANO3	COL23A1	EMP2	FNIP2
SSBP2	LNPEP	ANKRD18B	ADGRA2
JCAD	CDC20	MGST3	CTTNBP2NL
CPE	HEY2	SOX6	HERPUD1
PRDM1	EMILIN2	SEPT6	BCL2
FAM89A	ISYNA1	PBX3	TSPAN13
TAGLN3	ELMO1	SFRP1	NUDT4
LEFTY2	DSP	FGFR2	CDC42EP3
RHOBTB3	ZCCHC24	MAML2	BNIP2
NDST4	H2AFX	KIF11	DCLK2
EDNRB	KLHL4	ASXL3	STAT3
HAPLN1	PPP1R17	FBN1	ARHGEF12
SPOCK3	PBK	FREM2	ARHGEF7
CRABP1	KLF10	SAMD4A	TMEM87B
PAX3	SLC7A11	TUBA1B	FBXO21
GATA6	LIN28A	IGDCC3	SOX5
STC2	SORD	SH3GLB1	AGPAT3
BMPER	CD63	SPON1	VPS13C
PAPSS1	SNAI1	LRP1B	IVNS1ABP
COL21A1	ADAMTS6	ANGPT1	AGFG2
GNG12	TNFSF9	TWIST1	ATF6
KIF26B	FAM184A	DSG2	NOVA2
GPC3	ENC1	ZCCHC24	STK10
MSX2	CRB2	KIAA1217	MYH9
COLEC12	SNAI2	CEP85L	ADGRL2
DCHS1	CHL1	TMEM87B	WASF2
CDK1	AMHR2	LOXL2	PDCD4
FBLN1	NMU	ACKR3	FAM214A
CDC20	DCX	CSRP2	CORO2B
CFC1	BASP1	CREB5	SLC2A3
HAS2	PCDH10	ATAD2	CTTNBP2
PRDM6	TNFRSF1B	AMIGO2	PRCP
MDK	SMAD6	SULF2	RASSF2
SLCO2A1	FGF8	SEMA5A	JAK1
TBX3	MDK	BASP1	PDE4B
SOX5	SEZ6L	VASH1	ITPRID2
CCDC102B	NEFM	MATN2	DCBLD1
CRABP2	CDON	SLC9A3R1	ZDHHC21
BAMBI	MXRA8	SORD	ATXN1
PSTPIP2	CA2	NAALAD2	FBXL20
LGR5	MYLK3	JDP2	RSRP1
PDGFC	ZFHX4	TMEM45A	SRGAP1
ALPK2	PLSCR2	EDEM3	TSPAN9
COL4A6	DOK4	SNCAIP	NFKB1
SERPINE1	PSD	CCDC3	ARL15
LRP2	CDX2	PHGDH	MAP3K3
TFPI2	EMP2	RNF152	TMOD2
DST	TCEAL9	IDI1	RGS6
CA10	CBR1	FJX1	SPAG9
GLA	ADAM12	ROBO2	MGST3
C1orf54	STK17B	TRPS1	NCOA3
S100Z	FLNC	HNMT	DIPK2B
PLXNA2	SLIT2	QPRT	ARRB1
DACT1	THBS1	RBM20	MMRN1
CCDC68	CHD3	NEDD9	PHACTR2
RAB38	HMCN1	NFKBIZ	SNCA
SLC7A8	PLAU	IMPAD1	SSBP2
TLL1	LRRC32	RFTN1	CEP85L
RBMS1	FST	ST3GAL5	LNPEP
MLLT11	CDKN1A	WASF1	FAM49A
ARG2	SNCA	NEXN	ITGA10
CNTFR	APCDD1	GALNT13	ATP8B1
SLC12A2	FNDC3B	QSOX1	NOS3
NKD1	GNAI2	LRCH2	SCN3B
CDA	SEMA3A	GPR155	KLHL2
APLNR	HS3ST1	SPARC	PREX1
TNFAIP3	MDM2	FLRT3	TDRD10
LIX1	KCNN2	SERPINB9	CELF2
ARHGAP15	BCHE	SH3PXD2A	EGFL7
CLU	SELENOM	CNKSR3	TECPR1
EBF1	KIF5B	PDE5A	FDX1
HHIP	OLFM3	AXL	C12orf57
TAL1	PGF	NAV1	PDE4D
TRIB3	PLAGL1	DSC2	RB1
IRS1	ITGA9	PRKCA	NRP2
MMP9	PRDM1	DSP	KIF13B
CD44	LEFTY2	SLIT2	CHRM3
NRN1	LRIG3	CHD3	SAMD12
PHYHIPL	EDNRB	LOXL1	EXOC3L2

## Sheet: DEGs (p-val <10exp-100) Fig. 3
endothelial progenitors	EC 2D
MT-ND3	FBN2
GNAS	SMARCA5
TSC22D1	DGCR6L
LMO2	H2AFZ
RAP1B	AP3S1
NDUFA12	MRPS34
JUND	ATP13A2
PLK2	SSBP4
MEIS2	JAK1
UBC	GMPPB
MT-ATP6	NMRAL1
ITM2B	AGGF1
MT-CO2	CALM3
MEF2C	NAA10
RPL30	GNB2
H3F3A	SDF4
CD81	PHPT1
LAPTM4B	GYPC
CDK2AP1	PGF
EMCN	ITLN2
SHANK3	ASF1B
HAPLN1	POLR2F
MT-ATP8	SERPINB9
GNAI1	FSCN1
DDX5	ARHGAP11A
NACA	MLF2
MT-CYB	EIF4G1
CLIC1	NUDT1
H3F3B	DTYMK
RNF7	NME3
BOD1L1	PTRH1
ADD3	FASN
COX6C	PBK
TPT1	UXS1
NDUFB4	CENPU
TGFBR3	BUD31
EDIL3	NMT2
KANSL1	TIMP2
YWHAB	CYB5R3
CTNNB1	SPG21
DEPTOR	FADS1
LUC7L3	DPH3
SON	SERPINE1
ITM2C	PYM1
AC011043.1	PSMG3
RPS24	CDCA5
ARRDC3	TROAP
TMBIM4	SYNGR2
NDUFAB1	HLA-DRB1
CALCRL	HNRNPC
DDOST	ARL6IP1
COX7C	DEPDC1
HNRNPH1	PQBP1
EBPL	LGALS8
SSBP1	SERPINE2
SLC3A2	BUB1
ADGRL2	BCAT1
ATP1B3	MBOAT7
TMBIM6	CCDC34
ARGLU1	TGM2
ARID1B	METRN
FILIP1	PRKAR2B
RABGAP1	RAB31
SPCS2	KIF22
SSB	IMPDH2
MT-ND4L	HMMR
SAP18	DRAP1
RAPH1	LAPTM5
GCC2	TMEM30A
KLF2	ALKBH7
DAD1	GATA3
TMEM59	PFDN6
QKI	CAV1
HSPE1	CYC1
CCNY	TOP2A
SPTBN1	RBP1
ROBO1	SEC61A1
VAV3	CLDN7
SUB1	DKK1
FAM107B	HTATIP2
ORMDL1	CDKN3
WSB1	ANLN
CALM1	MICA
NDUFC1	COL11A1
FDX1	GINS2
EIF1B	KCTD12
PGRMC1	CDK16
SRSF5	TMED2
PRH1	GALK1
NDUFA1	KLF3
WASF2	ANXA2R
EFNB2	PTPRS
LXN	SMARCE1
MASP1	AKT1S1
N4BP2L2	ZDHHC12
DNAJA1	MFAP2
GNG5	TMEM219
PPP1CB	CDC42EP5
NDUFA4	ROMO1
LIMS1	EPS8L1
VAMP5	ATAD2
DEGS1	CDCA8
PNISR	ENO1
RDX	AURKA
PSMA5	PLD3
TXN	NUAK1
DUSP6	C1orf50
PLPP3	WARS
DUSP5	MARCH2
DYNC1H1	ACE
DDX17	KRT18
HSP90AB1	TMUB1
CEBPZOS	PDXK
RBX1	FCN3
SNX2	GADD45GIP1
EIF1	DAP
AFAP1L1	TSTD1
CDH5	COPE
ESAM	MMP1
FBXO21	ASPM
NDUFV2	CHCHD10
PNN	HOXB7
OCIAD1	S100A13
STC1	POP7
B2M	YIF1A
RGL1	SORBS3
KTN1	PRR4
NDUFB5	PYCARD
UBL5	APLN
VIM	CKAP2
TXNL1	FBLN1
COPS5	UBE2S
PLEKHG1	TAX1BP1
REEP5	FAM50A
PODXL	DZIP1
PLCG2	POLD2
LGR4	BCL2L12
XRCC5	PSMC3
MMRN2	EIF2S2
HSP90AA1	NDUFS8
SF3B6	EBP
IQGAP2	CLPP
PRCP	C19orf81
USP31	NID1
PRND	HMGB1
FLT1	ARHGEF10
HNRNPF	CDC20
TNRC6B	MRPL37
TMEM14C	SC5D
MGST3	PARP1
SNX6	TMEM256
SCN9A	NOSIP
MAP4K4	CENPH
CD47	ADI1
TOMM20	CENPM
PSMB1	CCM2
RBM39	NME4
HIBCH	CHAF1A
SOX4	P4HB
HPGD	PHACTR2
COX7B	ARL2
NDUFC2	MVD
KRT10	CISD3
ANKRD12	NDUFV1
BST2	PIN1
SF3B1	TMEM147
MRPL33	S100A6
JMJD1C	ADRM1
SETBP1	ANKRD1
IER2	FDPS
TEK	LRP11
GABARAPL2	GPX7
RPAIN	ERGIC3
RAB14	FBL
ARPC3	SLC25A39
CHRM3	CCNA2
RTN4	DSTN
HMGA2	CKS1B
SSBP2	TYMP
ATRX	ALPK3
RASL10A	GULP1
SERINC5	EEF2
SRI	INSIG1
UBE2D2	NKX2-5
LAPTM4A	DLGAP5
MYL12A	RPS10
ANXA5	TXNRD2
CASK	DDA1
SEC62	PGAM1
APOLD1	TJP2
PHC2	ATG9A
ZNF706	NAPRT
MYCT1	P2RY1
ZNF292	EMP1
MTG1	FBXW5
FERMT2	SDF2L1
BTG1	TPGS2
ETS1	HOXA11
RAMP2	PARVB
METTL5	AP2M1
CD40	YIF1B
GIMAP8	UBE2C
LRIG3	DAPK3
CCT5	NUDT8
HSD17B4	FAM118A
MAGOH	CD248
ITGA10	DNAJC4
EGLN3	HDLBP
PTPRB	ACLY
MFSD14C	FOXM1
KDM5B	ROBO4
VEGFC	RNF145
RASIP1	RMI2
FAM162A	PRMT2
MED10	SULF2
STRN	RHOC
PTGR1	HOXA7
ATXN10	LOXL1
SEPHS2	DNAJC15
ZFYVE16	GSTO1
DOCK4	CENPN
SOX7	CEP55
WASL	CCDC74A
KITLG	ELOF1
XKR4	SUMO3
CMTM8	ZNHIT1
GOLGB1	CD151
COMMD2	CTHRC1
SEC11A	SNRPB
MYO6	AURKB
NKTR	SYAP1
RSRP1	PLOD1
KANK3	AKR1B1
SEC11C	MAD2L2
SKP1	RAD50
DYNLL1	RPL17
PSMA3	A1BG
GABBR1	SLC39A3
LENG8	TUBA1B
VPS13C	CCDC167
PSMB2	GTSE1
SLC39A10	MKI67
PDLIM1	MMAB
SEC61B	C12orf75
PTPRM	MRPL46
ZSWIM6	SYCE1L
VPS36	ACAT2
LPIN2	CDKN2A
SDCBP	PIEZO1
RNF13	PRR11
MOB4	HOXA13
IGFBP4	FAM114A1
PPP1R12A	TFPT
MAFB	TPX2
MTRNR2L8	HEY2
BZW2	CDC37
SRSF11	RABAC1
OGT	PRC1
ZMIZ1	CORO1B
TP53I11	TMSB15A
PTGES3	STEAP1
FXR1	ORAI2
UNC50	RPL36A
ATP2B1	RRM2
ESF1	HCFC1R1
SPTLC1	MYBL2
KRAS	LSM4
NOVA1	CHAC1
SH3BP5	COX6B1
TACC1	JAG2
ATP11A	RAB4B
ARID4B	SNRNP25
RSF1	GAL
PPP3CA	SIVA1
AKAP13	MMP2
GNAI3	H2AFJ
HSBP1	BCL7C
SLC25A36	CLN3
GLUL	MAP1LC3A
KIT	MAF1
BCAP29	NPM3
PTPRE	BMP6
GTF2A2	CKB
HIPK2	ITGA4
GALNT7	BSG
PUM1	DDAH1
HSPA8	TES
FOXC1	SF3B5
KRTCAP2	IGFBP7
ATP6AP2	MRPL41
TSPAN7	RASGRF2
ITM2A	GIMAP4
NRARP	PRELID1
CCNI	CTSB
RAPGEF5	MFSD14A
RNMT	TCEAL3
PAPSS1	CLTB
COLEC12	NUSAP1
ADCY4	EPAS1
ZSCAN18	NT5DC2
RASGRP3	TNFRSF12A
PALD1	PHF19
RBPMS	HIST1H2BH
LPAR6	RNASE1
HERPUD1	GGH
GRASP	RPL39L
EIF4A3	CDC42EP1
GTF2B	TMEM97
EIF5	SQLE
TIMM8B	FLNA
YES1	SRM
MAP1LC3B	LRRC36
JUN	RGCC
ITGA8	IDS
CRBN	IGFBP6
TMEM50A	SERPINB1
MDM4	UQCRQ
SMAD1	ST6GALNAC6
CDC42	JOSD2
COMMD7	NAP1L1
POLR2A	RGS10
PCMTD1	TLN1
RASAL2	CCDC85B
HK1	PKM
PRRC2C	CENPV
COX6A1	SYMPK
ARRB1	COL18A1
ATP6V0A1	ISOC2
ICA1	CENPW
ELK3	CXADR
SMIM7	VAT1
TRA2A	YPEL2
C1D	NDUFAF3
SSTR1	TSFM
SOX18	RBM3
ENPP2	RGS5
CERS2	ABL2
CISD1	CARHSP1
PTK2	C12orf57
TSPAN3	POLR2I
CUL3	PKN1
PCDHB5	TMEM100
ODC1	FUOM
IFNGR1	CENPF
MRPL15	C19orf53
HSPA1A	IGF2
RBM5	DEF8
ILF2	LYL1
VGLL4	ANTXR1
ZNF521	LSM7
NOS3	MYL6
ZRANB2	WDR34
PLXDC2	CRLS1
DECR1	PHLDA2
EMC2	DHCR24
PDCD10	EFEMP1
DST	LY6E
FAM219A	TIMM13
HSPA4	PABPC1
CD9	PITX1
HMGN4	EHD4
RASGEF1B	TK1
EIF4A2	RNASEH2A
APLNR	OAZ2
ZNF638	PDIA4
CD164	RAB13
SHC2	FTH1
UPF3A	CLEC11A
NDFIP1	SOX6
DYNLT1	COL6A2
FOXN3	NDUFB7
SLC25A4	ACOT7
SRSF9	PTTG1
PRKG1	CDH13
UBE2Q1	BAD
CPNE1	FAM43A
KMT2C	HOXC9
NOL7	MPG
KDR	ACSM3
MRPS18C	HLA-C
MTF2	CD93
NCKAP5	RHOB
CARTPT	MRPL55
NCK2	TPM2
ADGRF5	NHS
LIMCH1	PTTG1IP
TMEM206	CIB1
CMC1	NDUFS7
CCAR1	MORF4L2
GPCPD1	MPST
MPPED2	FKBP1A
GOLGA4	FKBP8
LYPD6B	ENG
SPCS1	HNRNPA1
MTSS1	PSAP
TMED4	EXOC3L1
KDM5C	LIPG
NPTN	BIRC5
UTRN	LIMD2
TIPRL	EFEMP2
NBEA	RPL23
SDF2	CTXN1
ALDH9A1	AURKAIP1
ACTR10	ARHGDIA
BAALC	CCND1
TJP1	HNRNPAB
AKAP9	TPGS1
ZNF506	RPS3A
CELF2	COMT
SEPT7	TM4SF1
ANKRD10	C8orf33
TM2D2	GJA5
NDUFB3	SCD
CDCA7	PRSS23
SLC9A3R2	BGN
TTC19	RPL14
GIMAP1	SIGIRR
GDPD5	CHTF8
KIAA0355	C9orf16
HACD3	ANXA1
PABPN1	POLR2J
RGS6	RAB34
MMP9	TFPI2
SRRM2	KXD1
CCT2	CCDC124
ACAP2	IFITM2
FNBP1L	SLC39A1
BPTF	ITGA1
SRGAP1	MRPL23
SRSF7	FTL
MRPL39	SPATC1L
ZNF708	HOXA9
METTL23	SLC25A1
KLF6	FADS2
ZNF326	ARHGDIB
NHSL2	CHMP4B
BRAF	UACA
CCPG1	CNN2
EDC4	EIF5A
TTC37	DIO3
STRAP	CFL1
ZNF626	HSPG2
UBE2J1	FXYD5
HEBP1	PDLIM7
CD24	PPDPF
ZNF644	CDK2AP2
BRD1	POLR2E
JARID2	OCIAD2
NR6A1	MKKS
PPIL4	KRT8
THOC2	ISG15
RUFY3	COX4I1
SSH1	ZC3H11A
BTNL9	GUK1
BMPR1A	TAX1BP3
SLC9A9	CALD1
CYSLTR1	THBS1
PRPF40A	TAGLN2
ARF5	CRIP2
PPIG	COL4A2
GSN	NHP2
NAA20	PRR13
ATXN2L	TXNDC12
DDX18	GSTP1
ZNF608	POLR2J3
CDKN1C	OAZ1
CDC42SE1	TPI1
LYPLAL1	CST3
DCAF13	EIF4EBP1
BCL6B	EEF1D
RHEB	NDUFA11
GTF2H5	SORBS2
THUMPD1	SLC16A3
PNP	HTRA3
HNRNPH3	LGALS1
ARID1A	RPL23A
PRDX1	ANXA2
FOXO1	RPL36
RAPGEF2	ANAPC11
NID2	RPL3
ADAMTS1	ESM1
MOAP1	ARL5A
EMC7	FAAP20
TTC14	ARPC1B
JAM3	MRPL12
CHST15	NPC2
PRDX3	RPL4
BEX4	RPL37A
C14orf119	HINT2
RBFOX2	EGLN2
CRMP1	HOXA10
ARL15	RPSA
MRC1	MZT2A
AP3M2	TSPO
FAM89A	RPS19
MED13L	RPL15
NCOA3	AK1
C11orf96	TAGLN
SUMO1	EDN1
SYT11	POLR2L
VAMP8	MLLT11
ANP32A	PPP1CA
TPR	RPS9
DDX6	H1FX
RANBP2	CD59
C1orf56	ARL6IP4
PAM	PDCD6
CSNK1A1	CTSZ
ZNF518A	RPS3
COA5	RPL10A
PSMD8	MIF
NR3C1	SERF2
RUNX1T1	YBX1
CSNK2A1	MZT2B
MMRN1	SAT1
FCHO2	COL15A1
RPN2	SMS
ADH5	DDT
DNTTIP2	ABHD17A
BTBD3	HMGA1
LAMC1	UBA52
PEPD	RPS5
CSRP2	RPL18
ZNF302	MYL9
STON2	SH3BGRL3
RASSF8	RPL29
SPRY2	SNRPD2
TRIP11	RPL19
DUSP1	TMEM88
PTBP2	FKBP2
ASAP1	RPL13
BDP1	TMSB10
CYFIP1	SPARC
ARHGEF7	C4orf48
SYPL1	COL4A1
PSMD12	TMSB4X
PRKAR1A	PFN1
PAIP1	RPL10
SVBP	RPS16
DCLK2	FABP5
TSNAX	RPS18
PIM3	RPL21
MRPL34	RPL8
CSAD	RPS8
PPP1R13B	GPX4
CDC40	GAPDH
COMMD3	TGFB1
SHPRH	SCAND1
ACAD8	CYBA
PPP4R1	SUPT4H1
KIN	RPS11
GFM1	SLC25A6
ITGA2	HES4
CHST7	RPS6
KMT2E	RPL35
MBD2	ANGPT2
ATP8B2	RPLP0
SPTAN1	TMEM160
MICU2	RPL28
EP300	RPS15
LIFR	RPL18A
PBDC1	RPS14
SORBS1	RPL31
COMMD1	RPL7
ARL1	HSPB1
EFNA2	RPS20
ZNF24	RPLP2
HBP1	RPL27A
ABCG2	RPS2
TBL1XR1	WDR83OS
YTHDF2	RPLP1
CHD2	RPL13A
PRPF4B	RPS17
BOD1	ALDOA
MAGED2
NDUFA5
MEX3B
SUGT1
YEATS2
TPP2
ARHGAP31
CXXC5
LZIC
TAF1D
MICU3
GON4L
TSG101
BCL2
COPS2
ZBTB8OS
PSMC6
SUN1
DPYSL3
PLAU
CDKN1B
DAAM1
MPHOSPH10
KDM6A
SRSF6
UBLCP1
SOX5
ZNF652
TTC28
ZNF462
NDUFS4
KRR1
CTDSPL

## Sheet: Top 300 DEGs Fig. 4
mural 1	mural 2	endothelial progenitors	coalescing ECs	proliferating ECs	sprouting ECs
COL3A1	COL3A1	ESAM	EFNB2	H2AFZ	GNG11
TPM1	MDK	ADGRL4	ESAM	HMGB2	ESAM
TAGLN	TPM1	EGFL7	FLT1	ESAM	EMCN
KRT8	CDH11	MMRN2	ADGRL4	TOP2A	KDR
TPM2	APOE	EFNB2	PLVAP	MKI67	TM4SF18
HAND2	TMEM141	PLK2	PRCP	HMGB1	PRCP
FN1	FN1	IGFBP4	IGFBP4	TYMS	RDX
MDK	FBLN1	FLT1	MMRN2	CENPF	SOX17
COL1A1	PDGFRB	PRCP	HSPG2	PRCP	ITM2B
KRT18	VCAN	GJA4	RAMP2	ADGRL4	ADGRL4
MEST	IGF2	CDH5	PECAM1	IGFBP4	CA2
CDH2	NGFR	RAMP2	KDR	CDK1	TCIM
CDH11	KLHDC8B	PLPP3	TMEM100	STMN1	ESM1
PRDX6	C4orf48	SLC9A3R2	GSN	CKS1B	IGFBP2
ANK3	QPRT	LIMCH1	LDB2	CENPW	JAK1
EMP3	EDNRA	ARHGAP29	IGFBP2	ENG	TSPAN13
VIM	SDC2	PLVAP	ITM2B	GNG11	HSPG2
VCL	SEPT11	LDB2	TFPI	TPX2	CCND1
APOE	CDK6	UNC5B	CDH5	IGFBP2	SEC14L1
LUM	RPL23A	IGFBP2	GJA4	PLVAP	TFPI
PALLD	LY6E	SEC14L1	CALCRL	NUCKS1	MEF2C
ACTA2	SEPT6	LMO2	SEC14L1	DEK	COL15A1
PDGFRA	CAMK2N1	UBE2J1	MECOM	BIRC5	ENG
CCDC80	RPL7A	GSN	CRIP2	TUBA1B	RAMP2
COL5A1	LITAF	CCDC85B	PLXND1	RDX	CD9
TIMP1	RPL3	CD40	COL15A1	ITM2B	MYL12B
BAMBI	CST3	CXCR4	LMO2	HMGN2	IGFBP4
SDC2	TBX2	MYCT1	LIMCH1	KDR	SLC38A2
TNC	LUM	MT-CYB	EMCN	CDH5	FKBP1A
RPL22L1	SNAI2	SOX18	DAB2	RAMP2	RASGRP3
CALD1	PLAT	PECAM1	CD40	EMCN	CD34
QPRT	TUBB	MEF2C	ID1	SEC14L1	CALCRL
TMSB4X	TUBA1A	RASIP1	HLA-E	DLGAP5	SGK1
PAPPA	CSRP2	PNP	WWTR1	LMO2	MGST3
TGFBI	RHOBTB3	MT-CO3	ENG	SMC4	HAPLN1
DCBLD2	KHDRBS3	FCGRT	UNC5B	FLT1	FLT1
GLIPR1	SUB1	TIE1	SOX18	UBE2C	TCF4
VCAN	RPSA	AFAP1L1	GNG11	CD34	SLC9A3R2
LOX	TMSB15A	GNG11	EPAS1	CKAP2	MSN
MYL9	TUBA1B	CRIP2	KIF5B	COL15A1	LIMS1
CST3	COL6A1	ECSCR	HAPLN1	H1FX	CDH5
TNFRSF12A	CRABP2	MECOM	ARHGAP29	TMPO	EMP1
CCDC3	RPL10A	MARCKSL1	TSPAN13	CKS2	CCDC85B
PLAU	RPL29	ABHD17A	EGFL7	LIMCH1	CRIP2
PLAT	MAB21L2	ITM2B	ITGA5	GTSE1	LDB2
ATP2B1	CDK4	PLXND1	TIE1	KIF5B	PLVAP
LY6E	HNRNPA1	EMCN	FCGRT	ECSCR	USP31
NEXN	PARK7	HSPG2	UBE2J1	HIST1H4C	ETS1
CNN2	LURAP1L	HLA-E	MYCT1	SPC25	WWTR1
COL5A2	PCDH18	CALCRL	TCEAL9	ASPM	CAVIN1
HDDC2	RPL18A	TGFBR2	RDX	HAPLN1	PODXL
CDKN2B	TDO2	MSN	INSR	HSPG2	LMO2
MICAL2	RPS27	RASGRP3	IFITM3	SLC9A3R2	TM4SF1
COL6A1	CALM2	MT-ND3	FKBP1A	CCDC85B	ABRACL
TPM4	SSR2	TMEM255B	PRSS23	TK1	RB1
PPP1R14B	RPL15	FKBP1A	CCDC85B	TSPAN13	UBE2J1
ACTN1	CCDC102B	ID1	IFI16	CCNA2	ECSCR
ALCAM	COL6A3	AP2S1	TMEM255B	NASP	CD40
PLD3	RPL18	TSPAN13	APP	LDB2	HEY2
FBLN1	COL5A1	IVNS1ABP	GNAS	JAK1	APLNR
COL6A3	RPL19	CD34	FILIP1	CD40	CD81
PPIB	AHCY	DEPTOR	LAPTM4B	RRM2	LIMCH1
SLC39A6	STMN1	SNX3	MMRN1	MEF2C	PDGFB
SH3BGRL3	RPL8	NRP1	MEF2C	CCNB1	AP1S2
ACTG1	NPPC	DIPK1B	EFNA1	H2AFV	APP
PCDH7	SUMO2	CD81	CEMIP2	SMC2	APLP2
VGF	PTN	SLC2A3	SLC9A3R2	NCAPG	NRP2
HMGA2	ITGA1	WWTR1	ECSCR	DUT	IFI16
ACTB	HES4	PTP4A3	NUDT4	PBK	HTRA1
PRRX1	RPS5	ENG	TCF4	AP1S2	HLA-E
COL1A2	RPL14	LAPTM4B	PLAGL1	DTYMK	JAM3
IGFBP7	RPS2	KDR	SSTR1	TM4SF18	ITGA2
RPL41	H3F3B	MT-CO1	RASGRP3	PTTG1	CD46
FLNC	TSHZ2	MAGED2	ID3	MAD2L1	HECW2
ITGA1	RPL30	DLL4	CD9	RB1	COL4A1
COL4A5	COL5A2	EPAS1	RNASE1	GSN	TCEAL9
ENDOD1	PEG10	FAM107B	UTRN	CRIP2	PRSS23
MT2A	RAB34	GNAS	STC1	H2AFX	ID1
SCARB2	FJX1	FDX1	AP1S2	CENPK	KIF5B
TCF21	RPL13	TSPAN18	LIFR	AURKB	ITGB1
CHPF	HDDC2	CEMIP2	HEY2	PSIP1	PLEKHA1
RPL37	NPM1	MT-ND4	CYP1B1	RASGRP3	RGS5
RPLP1	MT-ND1	IPO11	CXCR4	FOXM1	BMPR2
TMEM98	JPT1	CSTB	A2M	GMNN	NQO1
SPRY2	SLIT2	TMEM100	AP2S1	KNL1	COL13A1
SEPT11	PRMT1	CPNE2	NRP1	SOX17	TPM3
PHLDA1	HEYL	PTPN12	CD34	RRM1	GNAS
TUBA1A	SOCS1	GRN	TSPAN18	CD9	PKIB
SERPINE1	HAS2	HYAL2	FYN	KIF11	DPYSL2
ENAH	RPS16	GNAI2	TSC22D1	UBE2J1	PFKP
EGFLAM	NACA	RDX	AFAP1L1	EGFL7	DDI2
RCN1	LDHB	PLAGL1	GIMAP8	PHF19	MMRN2
REXO2	SLC25A6	HAPLN1	GASK1B	FKBP1A	AFAP1L1
SEMA3A	RPS4X	MT-ATP6	SNRK	CLSPN	ITM2A
RPL39	CNTN4	TCEAL9	JAK1	ID1	TPT1
EXT1	RPS3A	HK1	MYCBP2	TCF4	GSN
PDLIM3	S1PR3	EFNA1	SASH1	ATAD2	DIAPH2
BCAT1	ISYNA1	RALB	SERPINB6	ORC6	TSPAN18
COL4A6	ECM1	DCHS1	HTRA1	UBE2T	TMEM255B
RPS2	SULF1	RAB5C	CD81	KPNA2	CALM1
CRABP2	BASP1	ID3	ARGLU1	TUBB6	LRRC4
CREB3L1	MRPS2	STC1	PREX1	ZWINT	FHOD1
BASP1	SRSF3	VEGFC	PHACTR2	UBE2S	PLXNA2
RND3	SRSF7	KIF5B	MSN	SKA2	BMP6
ANXA6	RPL39	MT-ND1	ESM1	PCLAF	DOCK4
RAB34	SSR4	FYN	DIPK1B	LMNB1	JUN
SPARC	RPL4	CALM1	FURIN	MSN	MYCT1
PEG10	HEY1	MTRF1L	ERG	TACC3	PEA15
CTSB	HNRNPDL	CCNY	TEK	ANLN	ACVRL1
F2RL1	SVIL	JAM3	GRN	HMMR	S100A11
KRT19	H2AFY2	PTPRB	SMAD6	NRGN	EXOC3L1
HS2ST1	ANGPT1	TMEM204	CMTM8	CALCRL	PCSK6
ECM1	RPLP0	PREX1	CAVIN1	TSPAN18	LAPTM5
FTL	RPS7	CD9	DEPTOR	DHFR	FLI1
PDLIM7	RPL11	NUDT4	DCHS1	PRR11	ITGA4
ATP10D	ILF2	LBH	MYL12B	EMP1	GAB1
PKM	PAFAH1B3	DUSP5	GJA5	RAD51AP1	RHOB
LMO7	MT-CO3	GASK1B	CYBA	JAM3	MTSS1
RPL24	RPL21	GDPD5	SHANK3	PLXND1	EPAS1
SELENOM	HMGN1	TEK	MMP14	CALM1	PREX1
SYT1	EMILIN1	PROCR	CALM1	NDC80	RALA
MSRB3	KCNS3	SNRK	CPM	BUB1B	TSPAN15
CEBPD	MFAP2	SHANK3	PTPRE	PECAM1	ATP6V1G1
ST3GAL5	FRZB	ACVRL1	BACE2	DIPK1B	CHRM3
RPL35	ECI2	SLC45A4	MYO6	TUBA1C	ARPC1B
FLNA	TMEM258	MT-CO2	TNFRSF1B	HNRNPA2B1	HOPX
NPM1	METRN	BACE2	PTPRB	CCNB2	TM9SF3
METTL7A	H2AFZ	BCL6B	IFITM2	ESM1	CFLAR
CDK6	LYPD1	ITGA5	TGFBR2	ARHGAP29	RCAN2
HSPB1	H3F3A	FILIP1	RASIP1	RFC3	DDX52
FAM114A1	RAN	PGK1	C12orf57	KIF20B	EDN1
GAL	COL1A1	CAVIN1	HEBP2	DPYSL2	DIPK1B
COX20	PPDPF	ADAM15	VAMP5	PCNA	LXN
AXL	BAALC	NDUFA3	ATOX1	SGO2	ARHGAP29
TRIL	RPS23	EXOC3L2	PROCR	NUF2	FCN3
MAGED1	C11orf96	VAMP5	GNAI1	KIF2C	MYO6
FTH1	RPL37A	UTRN	SLC45A4	MMRN2	FCGRT
SDC4	IFIT1	EHD4	IGFBP3	CENPE	KLHL24
CNN1	SPATS2L	IFITM3	SLFN5	DNMT1	RFLNB
SPRY1	PLD3	NPDC1	MTUS1	RAD21	PLXND1
SEPT6	RPS15A	SERPINB6	MT-CYB	FDPS	ARHGDIB
ANXA1	SRP9	HEY1	ABHD17A	SMC1A	MYCBP2
DGKI	SFRP1	SPRED1	CA2	TMEM255B	CMTM8
RPS14	EPHA3	GIMAP8	SOX17	TUBB	ROBO4
DSG2	GPBAR1	ETS1	JAM3	HOPX	SMAP1
SPOCD1	SPARC	MRPL17	HERC1	HEY2	MYL12A
C4orf48	RPS9	RAPGEF5	GIMAP4	HIST1H1D	YPEL2
LRRN4	SEPT9	DYSF	DLL4	RANBP1	ANXA5
RPL37A	PPIB	PHACTR2	TMOD2	TUBB4B	LAMA4
PCDH18	KPNA2	COX14	ARHGDIB	UBALD2	ARHGEF3
ID4	IFI27L2	PODXL	ACVRL1	ARL6IP1	SMAD6
MEIS3	CNTNAP2	ROBO1	PCTP	HTRA1	ERG
RPL21	AC004086.1	COL15A1	TP53INP2	HIST1H1C	CDYL2
TENM3	TUBB4B	EFCAB14	BEX3	CBX5	ARHGAP28
CKAP4	RPL10	RHOC	CSTB	HELLS	PCDH12
CAMK2N1	FOXS1	PPM1F	FGD5	ESCO2	UBB
MYL6	PKDCC	IFITM2	RICTOR	NCAPD2	HEBP2
MYRF	C1orf21	CPM	BMPR2	WWTR1	MYO1E
SMAD3	MRPL14	IDH2	SERINC5	SNRPB	CDC37
GNG5	RPL37	GJA5	TGFB1	AURKA	CDK2AP1
MYOF	ACAT2	LRRC4	SPAG9	HIST1H1B	CSTB
SAT1	CCDC167	HEY2	ATP11C	KIF4A	GNAI2
RPS27A	PSME2	ARRDC3	RASL10A	ETS1	FDPS
TENT5A	NOTCH2	RABGAP1	RHOJ	SMC3	MT-CYB
LTBP1	SEMA5A	BRI3	MAP4K2	NRP1	SOX4
NTS	JAG1	DOCK4	PODXL	ABRACL	TMEM50A
STK26	ARHGEF17	MAP4K2	CD55	HJURP	HHEX
GPC1	LZTS1	KLHL4	DIAPH2	TFPI	EHD3
YIPF5	GLIPR2	TACC1	DYSF	CKAP2L	KITLG
TEAD1	ATP5MC3	SLFN5	MGST3	PTMA	NRP1
LIMA1	RPS3	MGST3	FBXO21	CD93	RAB11A
ERRFI1	ANP32B	HPGD	DOCK9	CEP55	KTN1
HOMER2	TRIB2	PTPRE	CYYR1	PRC1	ANXA2
GBP2	RANBP1	MTSS1	ADAM10	CDKN3	HSP90AB1
TSPAN5	LEF1	PCTP	LRP10	CENPU	TFAP2A
ETV1	RABL6	SERPING1	PDGFB	USP1	ADAMTS9
IFI27L2	CYGB	ARGLU1	HHEX	GGH	TIE1
CALM2	UBE2S	PLEKHG1	TACC1	FANCI	DNAJC1
LGALS1	RPS15	ERG	PNP	SMARCA5	PECAM1
MLLT11	ATP5PO	CYBA	CLSTN3	ARHGDIB	GAP43
TRPS1	CKS1B	FAR2	BCAP31	HMGB3	CD109
OLFML3	GUCY1A1	LIFR	MTRF1L	CDCA8	NRGN
ITGAV	SNRPD1	RB1	IPO11	AC027237.1	ITGB5
SLC7A5	PLTP	RGL2	KLHL4	DNAJC9	TSC22D1
HAS2	PLA2G5	TMOD2	ABRACL	KIFC1	PCDH10
CPE	NREP	NOVA2	SOX7	CDC20	THBD
FHL1	NASP	CYYR1	NAA38	MYBL2	COL4A2
RPL23A	RPL32	PKIG	TMCC3	EPAS1	EXOC3L2
DLK1	INKA1	LXN	CFLAR	SHCBP1	SAV1
GLIPR2	PTTG1	IQGAP2	TJP1	PREX1	DOCK6
TMEM158	NRARP	RNASE1	KIAA1147	AFAP1L1	SHANK3
OSTC	PHGDH	ATP11C	IFNGR1	CARHSP1	S100A10
SEC61G	PTMA	TRIOBP	ETS1	ARHGAP11A	AKIP1
RPS12	CNTFR	TFPI	ZFHX3	ACVRL1	SNX3
MXRA8	RPS14	DEGS1	PTP4A3	PLK1	GYPC
CCN1	SOX11	STAT3	RB1	CAVIN1	CD93
RPL27	MAD2L1	NOTCH4	THBD	C21orf58	ITGA6
RPL7	TIMP1	MAP4K4	ADAM15	ADAM15	UTRN
GPC3	FXYD6	HDAC1	SETBP1	GMFG	SWAP70
RBM3	DLK1	TCF4	NPDC1	TMEM100	KLHL6
RPL36	RPS18	EVA1B	AP1B1	LIFR	NRCAM
DSP	RPL35A	APP	PCDH10	RALA	PRDM1
RPL13A	PDE3A	ABRACL	PBX1	SOX18	SCAF11
SERTM2	NUDT1	THY1	GNAI2	TPM3	DGKD
CCDC68	CUTA	SOX17	GATA2	HLA-E	GNAI1
LRP1	TLN2	FGD5	EZR	UTRN	MAST4
DACT3	PHPT1	ARHGDIB	SERF2	ID3	MBNL1
VASN	RPL36	BTBD3	KCNMB4	PARP1	TBC1D8
FBLN2	RPL13A	APOLD1	AFF1	CDCA2	CITED2
NME1	RERG	ZFP36L2	CCPG1	MYL12B	UPP1
TFPI2	CENPF	NAA38	RPS6KA2	BUB3	LYN
GDF6	STMN2	VGLL4	RILPL2	PDGFB	CLEC2B
EIF5A	VPS28	PCDH12	CDC37	PODXL	CCPG1
NNMT	HMGN2	RGS3	NLGN4X	CCDC34	RASSF8
TUBB	LGI1	TJP1	EFCAB14	DIAPH3	ATOX1
GFPT2	DUT	HNRNPF	CD99	TTK	GASK1B
SCG2	NME4	MYO6	BRINP1	IFI16	CNOT6L
IRS1	YWHAQ	EZR	HINT1	ECT2	SPAG9
FLRT2	LSM3	ITM2A	TNFRSF10D	NAA38	LIFR
EGFR	RPS25	PRDM1	ACTN4	TACC1	BTG1
NCS1	LAPTM4A	MMP14	PDCD4	MGST3	LRRC8C
P4HA2	RACK1	MAST4	SNX3	TIE1	H1FX
FBN1	PRDX2	GJA1	NOVA2	SGO1	SMARCA5
RPL9	BTF3	DOCK6	CD93	MCM7	KIAA0355
PHLDA3	MT-CO1	SH2D3C	GPRIN3	CACYBP	DCHS1
FKBP14	UBE2T	VAMP8	SLC44A1	MECOM	HPGD
SOX9	CKS2	SSTR1	CDC42EP3	KIF14	SNAP23
FLRT3	FTH1	MAP1S	ZEB1	RBBP7	COTL1
PHLDB2	SLC12A5	PREX2	ADCY4	EZR	SNRK
EPHB2	AFAP1L2	IER2	SAMD12	PTGES3	RNF19A
RGS2	PTPRD	SETBP1	FSTL1	KIF22	SMAD1
NR2F2	UQCC2	ZEB1	SCARF1	GNAI2	TMEM37
MLEC	ADH5	CD164	BTBD3	FBXO5	GABRE
GSTM3	MLEC	SERF2	ARPC1B	RACGAP1	CPNE2
PPP3CA	PHLDA1	GMFG	NPR3	BUB1	ZEB1
KCTD16	SPRY2	RPS6KA2	SERPING1	HINT1	TMEM173
NDUFS5	COL1A2	TP53INP2	VAMP8	SIVA1	PCMTD1
RPL10	ZWINT	FLI1	SLC38A2	HYAL2	SMAD7
MFAP2	IGDCC3	RAB11A	RALB	CA2	UBALD2
RPS29	IFIT3	KCNN2	SERPINH1	GNAS	FAM214A
GNG2	RPA3	TGFBR3	TSPAN15	HIST2H2AC	SULT1C4
TUBA1B	LGALS1	MPRIP	IVNS1ABP	MCM3	DAB2
DCLK1	MAP3K1	TP53I11	YES1	KIF15	NDRG1
RPS18	EIF3F	MMRN1	SIPA1L2	SOX7	ZDHHC21
SLITRK6	SRSF2	PKN1	ITM2A	ANP32B	ABHD17A
GATA4	COL18A1	NOS3	PLPP3	CENPN	SERPINE2
ACTG2	FKBP10	GPR4	EMP1	ERH	EGFL7
EMILIN1	TRPS1	INSR	EHD4	FCN3	GRIN2A
PITX1	UQCRQ	RAPH1	LIMS1	LSM3	LPCAT2
INHBA	DCN	HLX	DHRS3	NUDT15	LBH
NTRK2	BIRC5	LPAR6	STAT3	SPC24	SOX18
P4HA1	BGN	ARPC5L	CYP1A1	PRKDC	SHROOM4
RPS27	HOXB2	PTCHD1	GMFG	FILIP1	SLC12A2
MFGE8	TADA3	NLGN4X	F11R	SNRK	RMND5A
LOXL2	TSPAN5	SPTBN1	NOTCH1	TCIM	TRIM2
BNC2	PRRX1	HEBP2	ATP1A1	NCAPD3	AP002956.1
RPL12	LGALS3BP	TMC6	ROBO1	CKAP5	SPCS3
RPL35A	BMP1	SIPA1L2	USP31	DEPDC1	MAP1LC3B
PLEKHA4	RPL5	CLDN5	MBOAT7	RPA3	REST
SERPINE2	UBE2C	ATOX1	TSPAN11	CENPA	PAM
GALNT2	KCTD12	MANSC1	AKAP13	ANP32E	IL13RA1
RHOU	PLXDC1	SELENOW	DEGS1	MELK	ODF2L
NETO2	SNRPE	TBRG1	KTN1	NCAPH	RPS26
RPS16	CENPW	ARHGEF7	WASF2	BRCA1	SASH1
SPECC1	LSM4	TEX264	CNOT6L	NSD2	SNTB1
ITPRID2	H2AFV	GIMAP1	EXOC3L2	SNX3	PTTG1IP
CCN2	CCNB1	MARCKS	IQGAP2	MXD3	HSP90AA1
RPS24	RPS6	RAPGEF1	GDPD5	UNC5B	ARHGEF12
HAND1	CCNB2	HMOX2	TPM3	CDCA3	TACC1
MAML2	SOD3	INKA1	SCAF11	VRK1	PLCL1
MME	EEF1D	PLEKHA1	COX14	MND1	FILIP1
DRAP1	ZNF706	ELOVL5	FAM241A	CHEK1	VEPH1
COPS6	CXXC5	HTRA1	PLEKHA1	PRSS23	SNRPB
VMP1	THBS4	SOX7	CPNE2	BLM	IFNGR1
CCL2	BANF1	WASF2	TPT1	LXN	RAPGEF4
QSOX1	ANAPC11	FZD4	DOCK4	GASK1B	EHD4
FZD8	COL4A6	AP1B1	CTSD	TSPAN15	TTL
CNTN4	NFIA	B4GALT5	QKI	ERG	ZFHX3
PHLDA2	TOP2A	QKI	TMEM204	EFNB2	PTPRA
RPS11	MYL6B	TLE5	TCIM	CENPH	GPR37
PMAIP1	BIN1	HOPX	IER2	CPNE2	HLX
POLR2B	CALD1	DIPK2B	MAST4	GAP43	CD55
STRA6	MEIS3	CYSLTR1	SHE	GNAI1	VAV3
RPS9	OLFML3	RHOJ	PDE4B	SNRPG	CDC42BPA
STK17B	POSTN	BEX3	CTNNB1	RFLNB	RPS27L
RPSA	PPIF	MPPED2	HYAL2	CDC25C	IER3IP1
AP1S1	DTX1	ITM2C	RAPGEF5	USP31	PNP
MYO1D	RBMX	GUK1	S1PR1	CCNF	QKI
HDAC2	CDK1	ATP1B3	TBC1D8	HEBP2	SOX7
STMP1	SMARCB1	GIMAP4	DOCK6	FEN1	RANBP2
ANTXR1	H2AFX	MAP3K11	BICD1	CDCA5	ADGRF5
PDE5A	TMEM45A	ATP1A1	PLEKHG1	PLEKHA1	NOVA2
CAP2	ATP5MC2	VANGL1	DPYSL2	HIST1H1E	RAC1
GCSH	TNFRSF21	CHRM3	ABLIM1	PCDH12	GAD1
SSR2	TOP1	NUDT14	LRRC4	KIF20A	CYP1A1
RSPO3	PCLAF	GNAI1	CCNY	MTSS1	DYSF
HMGA1	FKBP3	YES1	TSPAN14	CIP2A	BRI3
HACD1	EEF1B2	TUBB6	PCDH12	QKI	LYL1
PMM1	HSPB11	TSC22D1	AP2A2	EXOC3L1	SLC7A11
RPL18A	SMC4	CORO1B	SYNGR2	NCAPG2	SCN3B

## Sheet: Top 300 DEGs Fig. 5
mural	pericytes 1	pericytes 2	MEndoT	sprouting ECs	coalescing ECs	tubulogenic ECs
TPM1	LGALS1	PDLIM3	GNG11	ESAM	ESAM	CDH5
MDK	IGFBP7	COL3A1	S100A16	GNG11	ADGRL4	PECAM1
HAND2	NNMT	ITGA8	ARHGDIB	EMCN	PRCP	ADGRL4
COL3A1	TMSB4X	CDH2	TM4SF1	KDR	PLVAP	HSPG2
KRT8	CALD1	FN1	TFPI2	TM4SF18	FLT1	EFNB2
RPS29	TPM2	APOE	GBP4	PRCP	IGFBP4	KDR
TPM2	COL1A1	CCDC3	RALA	ADGRL4	KDR	FLT1
PLAT	IGFBP5	TPM1	EGFL7	ITM2B	EFNB2	ESAM
FN1	TPM1	ANK3	F2R	RDX	ITM2B	ENG
SH3BGRL3	TAGLN	NTS	TPT1	TSPAN13	RAMP2	TCF4
CDH2	ANGPTL4	IFITM3	ACSM3	SOX17	MMRN2	LDB2
TNC	ANXA1	RGS5	KDR	MEF2C	TFPI	TGFBR2
C4orf48	COL3A1	CNTFR	SERPINB9	TFPI	TSPAN13	HLA-E
PRDX6	NR2F1	PTN	RPL29	CA2	LMO2	PRCP
TIMP1	CALM2	FBLN2	EDN1	JAK1	HSPG2	ESM1
CDH11	EMP3	SAT1	IFITM3	SEC14L1	SEC14L1	PLVAP
ATP2B1	POSTN	LITAF	RAMP2	TCIM	TMEM100	IGFBP4
APOE	LUM	CALU	RPL3	HSPG2	EMCN	NRP1
KRT18	RPS18	CCDC80	ST6GAL1	ESM1	GSN	TFPI
RPL37A	RPL22L1	EMILIN1	RDX	FLT1	LDB2	EPAS1
VGF	TNFRSF12A	IL1R1	CCDC85B	COL15A1	LIMCH1	CD93
TAGLN	VCL	QSOX1	RPL13	FKBP1A	COL15A1	RHOB
ATP5ME	COL5A1	SLC7A2	CLEC2B	CD34	CALCRL	MMRN2
HMGA2	MYL9	ARID5B	NOSTRIN	IGFBP2	CD40	TIE1
RPL37	RPS2	SEPT7	PRCP	IGFBP4	MEF2C	PLXND1
PPIB	LOXL2	MASP1	TBC1D4	RAMP2	WWTR1	CALCRL
ITGB1	ACTN1	CEBPD	RPS18	MGST3	MECOM	RAMP2
AKAP12	TGFBI	PLN	DAB2	CALCRL	CRIP2	MYCT1
ENDOD1	ITGA11	CRABP2	HSPG2	MSN	HAPLN1	SEC14L1
PLD3	FHL2	SEPT11	RPL26	RASGRP3	KIF5B	FCGRT
DSTN	ACTG1	HMGA2	OIT3	SLC9A3R2	CDH5	RNASE1
TUBA1A	GLIPR1	TP53I11	FSCN1	CD9	IGFBP2	WWTR1
VCAN	STC2	DPYSL3	SGK1	LMO2	RDX	ARHGAP29
PPP1R14B	SELENOM	GATA4	RPS15A	WWTR1	PLXND1	KIF5B
CDKN2B	CNN2	SEMA5A	RPS2	HAPLN1	PECAM1	APP
CAMK2N1	NEXN	BAMBI	RPS3	MYL12B	FKBP1A	ECSCR
EGFLAM	WNT5A	NAP1L1	RPL13A	ENG	GNAS	EMP1
ANK3	GBP1	ID4	RPL19	CCND1	UBE2J1	ACVRL1
COL1A1	RPL13	HS2ST1	RACK1	ITGB1	GNG11	LIMCH1
RPL38	COL18A1	CST3	CRHBP	PLVAP	TCEAL9	LMO2
CST3	DKK3	TAGLN	COLEC12	ABRACL	CD34	UNC5B
MLLT11	COL4A2	SCARB2	RPL23A	CD40	UNC5B	GIMAP8
NETO2	COL5A2	RPL23A	RPL18A	TPM3	GJA4	IGFBP3
SEC61G	ANTXR1	PRRX1	ENG	APLP2	ARHGAP29	SERPINB6
FBLN1	CD44	KIRREL1	TMEM37	CRIP2	SLC9A3R2	APLP2
RPL41	PAPPA	QPRT	PIM3	LDB2	HEY2	TSPAN18
RPS27	ADAM23	IL6ST	PDLIM1	HEY2	SOX18	ITGA5
COL6A3	RPL23A	DKK1	RPL15	ETS1	TMEM255B	PTPRB
BASP1	MEST	DGKI	RPL18	LIMCH1	IFI16	CXCR4
TMEM98	MYLK	WT1	DIPK1B	GNAS	PRSS23	A2M
MEST	MT2A	FBN1	RPL11	TCF4	LAPTM4B	ADAMTS9
SPATS2L	MYOF	CHPF	PIEZO2	RB1	ID1	DIPK1B
DSP	RPL29	LY6E	RPS16	CDH5	EGFL7	ITM2B
MFGE8	FILIP1L	FHL1	ECSCR	PODXL	CALM1	SMAD6
GNG5	CDH11	CCN2	RPL28	UBE2J1	ENG	CRIP2
CD24	RPL3	MDK	SLC40A1	CD81	RASGRP3	MT-CYB
RPL39	COL6A1	EFEMP1	RPS4X	CALM1	FILIP1	KLF6
GAL	PALLD	PRKCB	SAT1	LIMS1	AP1S2	GJA4
TPM4	FTH1	TMEM141	CCNG1	ECSCR	JAK1	ADGRF5
PEG10	LGALS3BP	RPS2	BMPER	APLNR	ID3	MEF2C
ALCAM	ADAMTS12	CCN1	KLHL4	USP31	ECSCR	GASK1B
ST13	KRT18	RPS7	EHD3	RGS5	INSR	RPS6KA2
VCL	PDLIM7	ECM1	EEF1A1	TCEAL9	CD9	TEK
SDC2	QPRT	MAP1B	TCF4	SOX4	TPM3	AP1S2
CTSB	RPS23	CALD1	COTL1	AP1S2	C12orf57	IFITM3
METTL7A	ITGB5	PDLIM1	RPL7A	ITGA2	FYN	FKBP1A
COX20	COL4A1	IGFBP7	PDLIM5	EMP1	APP	COL15A1
DLK1	ACTB	PLTP	ADD3	CCDC85B	AFAP1L1	JUNB
VIM	SMIM3	C7	GMFG	IFI16	TSPAN18	CYYR1
SPRY2	LGALS3	CHSY1	PCDH17	JAM3	TIE1	BTG1
COL4A6	RRAS	ST3GAL1	HECW2	RPS26	MYO6	CA2
F2RL1	RPS27A	PALLD	BTF3	SGK1	MYCT1	RASGRP3
RPS28	LMNA	EMP3	GASK1B	S100A11	HLA-E	MECOM
KRT19	COL1A2	LRRN4	MZT2A	APP	MSN	SOX18
YWHAZ	FLNA	GPC3	RPL32	SLC38A2	TCF4	RDX
LY6E	TGFB1I1	GLIPR2	B2M	KIF5B	NUDT4	GJA5
COL4A5	MVP	COLEC11	HYAL2	NRP2	DCHS1	UTRN
RPLP1	RPS14	PCDH7	HLA-E	AFAP1L1	PREX1	ERG
LOX	EXT1	COL5A2	RPS14	MMRN2	UTRN	THSD7A
PDGFRA	TNS3	COL6A1	BRI3	PRSS23	CA2	SASH1
HAS2	KRT8	RPS16	EMCN	PDGFB	MYCBP2	GSN
HDAC2	OTULINL	GNG5	GSTO1	LRRC4	NRP1	HYAL2
TCF21	FOXF1	IGF2	RNASE1	DPYSL2	EFNA1	SHANK3
ITGA1	RPSA	PHLDA1	RPS15	COL13A1	ESM1	CLDN5
LUM	FN1	BEX1	KLF6	PLEKHA1	SOX17	DAB2
DCBLD2	SEPT11	LOXL2	ETS1	ITM2A	TSC22D1	TCIM
SEPT6	RPL10	RPS23	RPS23	CD46	HEBP2	GNAI2
PLCG2	RPL18	SLC39A6	CD9	HOPX	DAB2	CD9
ST3GAL5	RPLP0	RPL18A	TIMP3	HSP90AB1	ABRACL	NLGN4X
SERTM2	INHBA	RPL13A	IGFBP4	MYO6	CD81	LRRC8C
PKM	RPL10A	UGCG	NRP2	GSN	AP2S1	LIPG
BAMBI	RPL4	DSC3	RPS5	PFKP	JAM3	PREX1
CDK6	RPL18A	DMKN	CLEC1B	NQO1	DIPK1B	FURIN
ACTB	CSRP2	HEG1	CDH5	TMEM255B	MMRN1	PROCR
FLRT3	RPL8	CCL21	AP1S2	ATP6V1G1	THY1	SNRK
HAND1	HTRA3	PCDH18	RPL4	KTN1	PLAGL1	PDGFB
STK26	HCFC1R1	MICAL2	MT-ND1	RPS29	LIFR	ICAM2
CTXN1	RPL12	AEBP1	EDNRB	CAVIN1	CCDC85B	BACE2
PALLD	RPS16	RPL35	UGCG	HECW2	ITGA5	SOX7
ATP10D	MGST1	KIF21A	LIPG	DDX52	CXCR4	ERBIN
RPS21	RCN1	ITGA1	GPX4	TSPAN18	KTN1	LIFR
MYL6	PDGFRB	PDGFRA	FRMD4B	ARHGAP29	PODXL	ABL2
ACTA2	FAM114A1	RCN1	NOP53	FHOD1	RB1	GRN
RPS26	FBN1	RPS14	RPS3A	DDI2	CMTM8	GIMAP4
STMP1	COLEC10	TSPAN5	SRPX	PREX1	SNRK	CCDC85B
SOX4	S1PR3	GBP4	RPL10A	PLXNA2	MGST3	CPM
TXNDC17	PRDX6	SVEP1	RPL8	DOCK4	FCGRT	EGFL7
YWHAE	ASPH	TMSB4X	RPL14	ID1	STC1	TACC1
SSR4	ERRFI1	NTM	SLC25A6	CHRM3	CEMIP2	JAK1
IGDCC3	RBM3	C4orf48	RPL12	TSPAN15	MYL12B	S1PR1
TEAD1	JPT1	PAPPA	RPL9	TM9SF3	APLP2	TM4SF1
RPL35	NME4	RPL13	RPS9	DIAPH2	BCAP31	FYN
ATP5MD	RND3	VIM	CD55	HEBP2	PTP4A3	EFCAB14
NDUFS5	TNFSF4	ATP13A3	RPS7	EXOC3L1	TGFB1	MT-CO1
EMP3	VCAN	BGN	PIP4K2A	GAP43	ATOX1	SLC45A4
CNTN4	SDC2	ARL4C	ITGA9	LAPTM5	ERG	RPS6KA5
ENAH	UACA	GUCY1A1	MT-CO1	RPL38	ARGLU1	TSPAN7
DYNC1I2	CREB3L1	SERPINB9	NR2F2	LXN	SSTR1	KIAA1147
KHDRBS3	HLA-B	ADAM9	EIF3E	MTSS1	GNAI1	EFNA1
CRABP2	LDHA	TNFRSF11B	DPYSL3	FLI1	DEPTOR	BMPR2
ARPC2	TBX2	VCL	SLC7A2	MT-ND3	PHACTR2	PLPP3
SYT1	PHLDA2	RPL39	MT-CO2	RCAN2	EPAS1	SLC9A3R2
ETV1	NR2F2	RPS18	ROBO1	HLA-E	ETS1	VGLL4
ROMO1	CD248	RPL3	PDE4B	PKIB	TMOD2	QKI
HDDC2	MSRB3	PPIB	WWTR1	ARPC1B	SHANK3	INSR
P4HA1	KDELR3	PKDCC	LAMA4	H3F3A	PNP	HERC1
NTRK2	CTSC	ALCAM	RPS8	NRGN	NDUFA3	TMEM123
AC004086.1	THBS1	GUCY1A2	IFITM2	TM4SF1	DPYSL2	NFKBIA
HOMER2	ACTG2	RPL21	SLC38A2	MYCT1	SRP14	TNFSF10
MICAL2	KLF9	MMP23B	MT-CO3	DIPK1B	RASIP1	DOCK9
YIPF5	BASP1	RPLP1	KLF2	PTPRA	NPDC1	PLAGL1
PHLDA2	RPL7A	FLRT2	NCOA7	CDC37	EZR	TSC22D1
MEIS3	TGM2	MYH10	PKN1	LBH	GIMAP8	CNOT6L
COL5A1	ARMC9	NOTCH2	TMEM173	EXOC3L2	TM4SF18	AFAP1L1
REXO2	RPS5	PTX3	MTUS1	PEA15	TJP1	DIPK2B
TUSC3	KDELR2	KCNK1	F2RL2	PCDH12	MT-ND3	ARGLU1
KCTD16	RPS7	TENT5A	OXA1L	ARHGAP28	CPM	FGD5
CCDC80	PSME2	NFKBIZ	LDHB	ATOX1	PCTP	ADAM15
CD63	BDKRB1	RPL10A	PMAIP1	ADAMTS9	DIAPH2	VAMP5
PPP3CA	STMN2	RPL36	ZEB1	PCSK6	LRRC4	UBE2J1
SLC39A6	NME3	RPL41	SAV1	SRP14	HTRA1	NOTCH4
EIF5A	HLA-C	MYOZ2	RPS6	BMPR2	CDC37	TMEM255B
NREP	MT1E	RPS9	EXOC6	RAB11A	SASH1	LAMA4
HMGN1	SERPINE1	ACTB	GATA4	HTRA1	ITM2A	BRI3
GNG2	COL12A1	MFAP2	MARCKSL1	DCHS1	SPAG9	IFITM2
RPL24	SEMA3A	LGI2	SYNPO	ACVRL1	ITGA2	GNG11
TSPAN5	OSTC	KCNK6	NAMPT	BMP6	ABHD17A	PRSS23
SDC4	AXL	IL33	DOCK6	SMARCA5	ATP5F1E	JAM3
TUBB	ADAM9	FZD1	RPS27A	NRP1	IPO11	ETS1
FZD8	RPL15	MYRF	TEK	KITLG	GASK1B	YES1
SRP14	EEF1B2	MAN1C1	ESAM	JUN	MARCKSL1	AKAP13
TMA7	PDLIM2	PLXNB2	GNS	ARHGEF3	ITGB1	JAG2
RPS20	PPP1R14A	PLS3	NACA	FDPS	HOPX	PREX2
ATP5F1E	CHPF	HOMER2	PABPC1	UBB	RNASE1	PLEKHA1
PLAU	RPL26	ACTG1	RPS13	HSP90AA1	PDGFB	ATP11C
MRPS6	B2M	PAG1	RPS19	SMAP1	EXOC3L2	TMEM204
GPC1	TIMP2	BICC1	LIMD2	BCAP31	USP31	KLHL24
NPM1	SPON2	RPL32	SOX17	TMEM50A	VAMP5	RND1
NES	LOX	LIMA1	EIF2S3	CMTM8	MMP14	SETBP1
SET	PPA1	FTH1	H2AFJ	PNP	CD99	CFLAR
TENM3	RGS1	EPHA3	EEF2	HHEX	ACVRL1	NOTCH1
NUDT9	PLOD2	DACT3	RPL10	TSC22D1	PTPRA	BCL6B
SPOCK1	MAP1A	NEK7	RPL36	EGFL7	MTRF1L	PHACTR2
ADAMTS1	LMO7	ZNF814	ITM2B	GAB1	FURIN	F11R
SNRPF	SRPX2	PDGFRB	DLC1	DNAJC1	KLHL4	RHOJ
DRAP1	GAPDH	SFRP1	HNRNPA1	CDYL2	DYSF	CD55
POLR2B	IER3	FLNC	NPR1	LYN	SLFN5	PMP22
RCN2	RPL11	LUM	HAPLN1	PLXND1	BEX3	YPEL2
DCLK1	PPARG	ANO4	SERPINB1	HPGD	RPS29	NUDT4
SEMA3A	TMEM158	COL1A2	DBI	GRIN2A	TP53INP2	THBD
SCARB2	MYH9	HDDC2	IL1R1	MYCBP2	RASL10A	MAST4
ECM1	RPL13A	ADGRA2	TMEM123	ROBO4	HHEX	RASIP1
CCDC102B	PLAU	CRHBP	TIMP2	SNRPB	TMA7	HEY2
CCL7	RPS4X	FXYD5	HERC1	CPNE2	SMARCA5	JMJD1C
HSPB1	CEBPB	PPP1R14A	RPL30	GYPC	SLC9A3R1	MGST2
RPS24	ARSJ	PHLDB2	RPS25	ERG	ADAM15	MSX1
CKAP4	RPS15A	RPS8	SMAD6	AKIP1	TSPAN15	MT-ND1
UCHL1	P4HB	TTN	SUCNR1	CFLAR	PTPRE	CCNL1
STRA6	PSMB8	MARCH3	RPL5	SOX18	IER2	ARHGDIB
GPRC5C	RPL30	SYT4	TBXA2R	SPCS3	UBL5	DLL4
SPOCD1	PLAT	VASN	PLPP3	VAV3	BTBD3	USP31
MORF4L1	BAMBI	RPLP0	RBMS1	SHANK3	FBXO21	SWAP70
ARPC4	GREM1	IFITM1	RPLP0	ITGA6	HEY1	NFIB
TRPS1	FHL1	CALR	NAP1L1	SCAF11	MBOAT7	ARRDC3
SLIRP	PKM	MEST	RPS11	MAST4	NOVA2	SDCBP
YWHAQ	TUBA1B	BTG2	ITGA8	SNX3	SMAD6	CD34
RAB34	ADAMTS2	PRKG2	FABP5	PDGFD	SCAF11	ATP1A1
MYRF	SCG2	TRIM24	SDCBP	NPDC1	CPNE2	ROBO4
RPL36	CARD16	RHOBTB3	RPL27A	THY1	AP1B1	MT-ND4
GPM6B	MYL6	ITGA3	BIK	PTTG1IP	DOCK4	CEMIP2
HS2ST1	RPL19	HMGN2	NR5A2	DNAJA1	ELK3	MTUS1
ANTXR2	TUBA1C	TNNT2	SOX7	ID3	BRINP1	PTPRE
CPE	HDLBP	OLFML3	EIF3F	H1FX	PCDH12	ZFP36
CRLF1	VASN	RBMS1	ECE1	YWHAE	WASF2	FAM214A
MLEC	PFN2	FOS	CALCRL	TRIM2	ADAM10	LYVE1
TMSB10	RAB34	BMP5	DUSP5	GNAI2	CAVIN1	SMURF2
IRS1	PPDPF	RHOQ	HHEX	ENC1	RHOJ	IGFBP2
FTL	FKBP10	CTSV	RPL7	FCN3	SERPINH1	MBNL1
PCDH18	FOXD1	OSTC	PECAM1	UPP1	BACE2	CDK17
LRRN4	CD82	RPL12	IL6ST	S100A10	ARPC1B	FAM43A
HMGA1	ACTA2	S100A10	TSPAN18	PTMA	EHD4	CAV1
SEC61B	METRN	LAPTM4B	TSPAN7	TFAP2A	PLEKHA1	CD40
QPRT	IFI27L2	PARK7	ATP13A3	PCDH10	DLL4	RIN2
DSG2	ARF4	CREG1	SOCS3	CYSLTR1	H3F3A	ZEB1
AP1S1	RPL32	FBXO32	ATP11C	MECOM	FAM107B	TCN2
TMCO1	PRR16	ANXA6	SLC27A3	KIAA0355	SNX3	GJA1
MFAP2	LRRC17	SPRY1	EIF4B	EHD3	FGD5	SULT1C4
FLNC	BDNF	PHTF2	SVIP	IER2	CYYR1	SLC44A1
OST4	LRRC59	TPM4	CCN2	GNAI1	TEK	ARHGAP31
TNFRSF12A	MMP23B	NPC2	FCGRT	TIE1	PSIP1	CCNY
SOX9	PDCD5	PELO	NFIB	REST	HINT1	VASH1
SLC7A5	EHD2	HAND2	UBA52	MYO1E	GRN	STC1
PLEKHA4	VGLL3	COL4A5	LRRC8B	EHD4	ARPC5L	CMTM8
LTBP1	CCN2	KCNIP4	HHIP	FILIP1	PROCR	RICTOR
NME1	SPSB1	ST6GAL1	TRAPPC6A	FXYD5	YES1	CREBRF
SFRP1	MAP3K7CL	DAAM2	TLNRD1	RFLNB	ADAMTS9	GALNT18
SLITRK6	CHCHD10	DSG2	CHSY1	SNRK	NAA38	DYSF
PGD	C12orf75	PTGIS	EFEMP1	DGKD	ARHGAP28	DIAPH2
SARS	P3H3	CRTAP	HMCN1	ARPC3	CLSTN3	SPTBN1
ATP5MC3	AK5	KLHDC8B	C1QTNF1	SPAG9	TLE4	CRIM1
ANXA6	FAT1	MRAS	MVB12A	RALA	NDUFB1	MAP3K11
HNRNPDL	TUBB4B	GLIPR1	GNA14	DOCK6	COL13A1	PSAP
MYO1D	TYRP1	RPL30	TIE1	IPO11	TCIM	IFNGR1
RPL34	LARP6	TNFAIP8L3	RASSF8	SCN3B	SIPA1L2	TSPAN14
YBX1	CEBPD	COPS6	MRC1	NRCAM	MAP4K2	TGFBR3
SMAD3	ANXA6	CFI	FDPS	MAP1LC3B	NRGN	MAP4K2
MAGED1	VIM	FKBP10	FLI1	ABHD17A	CTNNB1	UBC
PDE5A	BLVRA	TGFB2	ATP5MC2	SNTB1	UBALD2	DCHS1
TMEM258	SPOCD1	GPR158	ITPRIP	CD99	RALB	FZD4
GOLIM4	TPST1	TAC1	VWF	RANBP2	FXYD5	GAB1
OLFML3	CHODL	C1QTNF1	STOM	LYL1	A2M	VEGFC
TFRC	DDAH1	NEXN	SLITRK4	PRDM1	GIMAP4	PTPN12
RPL21	CYGB	TAGLN2	HIF1A	UTRN	MAST4	TSPAN13
LSAMP	BAG2	LRP1	EPHB4	ANXA5	CHRM3	PDCD4
TIMM8B	CADM1	CALM2	RASGRP3	ZDHHC21	HPGD	SOX17
ARHGAP42	CLMP	SPARC	MYCT1	RPL37A	GNAI2	ZFHX3
RPS12	SLC16A3	VCAN	PTPRB	RASSF8	IVNS1ABP	PLEKHG1
CLU	VEGFB	C11orf96	FAM171A1	RAC1	TNFRSF1B	ITM2A
EPHB6	NME1	GMPR	ATP8B1	SLC12A2	ZFHX3	STAT3
ATF4	RFTN1	KRT8	DUSP1	SEMA6A	SERPINB6	ARHGEF12
ITGAV	NT5E	CCDC141	CRIM1	RMND5A	LXN	ABHD17A
DACT3	RPL36AL	SSR2	MDK	NOVA2	RCAN2	SYNJ2
MAN2A1	CYBRD1	CPED1	GBP5	CDC42	RICTOR	GIMAP1
PRRX1	NACA	RPL18	CGNL1	KLHL24	LIMS1	DOCK6
NDUFA4	SSR3	RPL19	SLC25A37	FAM107B	LBH	PIM3
RHOU	FAM89A	RPL27	AC010618.1	TBC1D8	AFF1	ABCG1
IFI27L2	TDO2	HSP90B1	MASP1	PAM	GATA2	ZFAND5
STK17B	EGFR	SYNGR1	PLSCR1	ARHGDIB	PCDH10	FAM241A
SSR1	NEK6	CAMK2D	KLHL13	BTBD3	H1FX	MYO6
PBX3	NME2	CDC42EP5	NEDD9	MMP2	IFNGR1	RBMS1
TUBA1B	MANBA	BCAT1	RPL35A	FYN	KCNMB4	MANSC1
ATP5MPL	NT5DC2	DOK5	LRIG3	KLHL6	HSBP1	ENTPD1
TTC3	MLEC	NCAM1	FOSL2	UBALD2	MTSS1	NCKAP1
TMEM158	CDKN2A	CNN1	ARHGAP18	WASF1	HERC1	SLC35G2
PDLIM4	TSPO	CD63	SP100	MBOAT7	MAP4K4	NUDT14
MMP2	SOD3	METRN	SLIT2	SHROOM4	CFLAR	HAPLN1
PPIC	RPS9	AC005747.1	EPB41	TTL	NLGN4X	NAMPT
PITX2	SLC25A6	ZFPM2	ADGRF5	PECAM1	PLPP3	RALB
PFDN1	PDGFC	FSTL1	IL33	RNF19A	BMPR2	SSTR1
LEF1	RTL8C	KLF5	CITED4	FCGRT	RPS26	BNIP2
DGKI	HACD1	FDFT1	CTNNAL1	CSTB	EXOC3L1	SIPA1L2
NCS1	PMM1	SLCO3A1	BMP2	DYSF	SERINC5	ICAM1
KCNMA1	LY6E	MLEC	NR4A1	RASIP1	ATP11A	B2M
CCDC68	PITX1	FAM110B	RAB13	ODF2L	MMP9	PCDH1
PTPRN	MICOS13	ANGPT1	MT-ND4	TGFB1	TFAP2A	GRB10
BNC2	EMILIN1	SH3GLB1	SNAP23	SNAP23	SLC45A4	EOGT
C6orf141	LRP1	PMAIP1	ATP1A1	ATP6V0A1	GPRIN3	PODXL
MXRA8	MZT2B	SYNPO	NFKBIZ	PLCL1	EMP1	SPAG9
GCSH	ATP5MC1	LAMB1	BMP6	IER3IP1	SOX7	MYCBP2
SERPINI1	SULF1	ACTN1	C1QTNF6	RASL10A	YWHAE	CSGALNACT1
FKBP14	CCDC68	RPL10	PDGFB	VEPH1	VAV3	PMEPA1
RPL27	S100A4	ITM2C	TGFBR2	SMAD1	RAB11A	TNFAIP8L1
IGF2BP1	CASP4	PACS1	IL32	SWAP70	SCARF1	ZFP36L2
PFN1	CALU	ANXA1	LDB2	SIPA1L2	CYP1A1	TTC28
LIN28B	RPL14	GXYLT2	SYNE2	SERTAD1	DDX52	ARHGAP28
PCDH11X	CHRM2	RSPO3	RPL24	WASF2	IQGAP2	PRDM1
TRIL	HDDC2	AQP3	PALMD	ARHGEF12	SAMD12	CSTB
SORCS1	MRPL14	BMERB1	ABHD17A	CMTM3	PLEKHG1	COLEC12
FLNA	RACK1	CSRP3	LEPR	MYL12A	TBC1D8	FLT4
PHLDA3	EFEMP2	BMP10	CXCL16	SKP1	CRABP1	CLEC2B
TOMM7	PARVA	PLXNC1	KLHL23	RAB5C	PDCD4	DGKD
MTPN	TLN1	RPL8	ACAA2	GAD1	ZNF428	SERINC5
CREB3L1	SMIM10	CPE	APLNR	FGF12	CD46	THBS1
IGF2	ENO1	ITGA4	SEC14L1	NDRG1	PBX1	WSB1
SERPINE2	SP100	SGK1	CCDC71L	SMURF2	PTPRB	NPDC1
RPL23	C11orf24	KRT18	LRRC8C	PCMTD1	LAPTM5	HEY1
MESD	TPI1	ARMC9	TNPO1	LAMA4	CHD7	RIPOR1
RNF128	UQCR10	CAP2	IL4R	PKIG	ATP6V0A1	CCSER2
LRP1	GPR183	NKD2	SH3TC1	CDK2AP1	MAGED2	CD46
UGP2	TIMM17A	CNTNAP1	DYSF	CD109	QKI	PPP2R5E
OSTC	TNFRSF21	CNN2	IFI16	PSMA7	VAMP8	GNAQ
C1orf21	SPECC1	RRAS	RPL31	THSD1	ROBO1	ELOVL5
PTPN13	SSR2	RPL7	GPR160	GABARAPL2	KIAA1147	SMTN
SCG2	KCNE4	RAB3IL1	CDKN1B	GPR4	SCN3B	LIPA
SEZ6L2	GLRX	CRB2	GNAI2	XKR4	DOCK6	SHE
PPFIBP1	EDNRA	TMEM98	FZD4	CTNNA1	ADCY4	MCUB
PLEKHA5	FRZB	RPL24	HNRNPC	KIT	TNRC6B	ITSN2
LRFN5	MRVI1	PDIA3	NAXE	RAPGEF4	EFCAB14	MCTP1
CNN2	NRK	SSR4	NFKBIA	GCC2	NOTCH1	MMRN1
SKP1	OPTN	CELF2	GMPR	RAPGEF1	ARHGDIB	RB1

## Sheet: Pericyte ligands Fig. 6
Influence of the pericyte cluster specific ligands (Fig. 6d) were compared with literature and valid points concerning endothelial development are stated here:
P1 specific		P2 specific			References
IL1B		IL24
Pericytes use IL1B for the regulation of microvascular permeability1. In the tumor microenvironment IL1B stimulates angiogenesis, by contributing to VEGF expression2.		IL24 has been shown to play a suppressing role in the angiogenesis of cervical cancer15. One of its receptors inferred by NicheNet, RARG, increases the tightness of the blood brain barrier16.		1 2 3 4 5 6 7 8 9 10 11 12 13 14 15 16 17 18 19 20 21	https://doi.org/10.1016/J.JSS.2005.06.033 https://doi.org/10.1073/PNAS.0437939100 https://doi.org/10.1084/JEM.190.1.9 https://doi.org/10.1016/B978-0-12-800092-2.00007-1 https://doi.org/10.1038/s41421-017-0002-1 https://doi.org/10.1167/IOVS.14-14466 https://doi.org/10.1038/bjc.2011.348 https://doi.org/10.1161/ATVBAHA.116.308422 https://doi.org/10.1242/DEV.129.12.3009 https://doi.org/10.1161/CIRCRE…
IL15		FGF5
IL15 promotes the expression of hyaluronan in EC that is an important element in endothelial cell–cell junctions defining the endothelial barrier3,4.		FGF5 was shown to promote angiogenesis in human aortic ECs as well as it stimulates proliferation, migration and tube formation of human umbilical vein ECs17,18.
FGF2		C3
FGF2 binds on ECs to FGFR1 and increases PDGF-BB and PDGF-DD biosynthesis. Both are ligands for the PDGFRB that is important in pericyte recruitment. In tumor microenvironment it is reported that FGF2 is secreted by tumor cells. Pericytes express FGFR2 as a receptor for FGF2 and is involved in the upregulation of PDGFRB in response to signal transduction5. SDC3 is another receptor of FGF2 that is…		C3 as an interaction partner of APLNR could be involved in the polarization of the ECs and thereby regulates migration and aligning of the ECs in vessels19.
INHBA		CNTNAP1
The homodimer of INHBA (ActivinA) induces TGF-signaling in ECs7. Activin receptors are essential in vascular development. While ACVR1 for example, is necessary in development of vessels in the retina, a disturbance of ACVRL1 is leading to malformation of zebrafish cranial vessels8,9.		PTPRB, assigned as an receptor of CNTNAP1, dimerizes with TEK as well as with CDH5 and is an important player in blood vessel morphogenesis and endothelial junctions20,21
SEMA3A
SEMA3A/NRP1 signaling is important for maturation of lymphatic vascular networks and has a comparable influence on vascular permeability as VEGF10,11.
IL11
The IL11 and its receptor IL11RA are both higher expressed in the pericyte populations. In literature, the function of IL11 is described as a player in autocrine signaling of VSMCs in vascular inflammation12.
LIF
LIF is a member of the IL6 family that is expressed by pericytes under hypoxia13. Its receptor, LIFR is reported to promote tumor angiogenesis14.
